# Supplementary material for: 3-(1,3-Benzodioxol-5-yl)-3H-benzo[f]isobenzofuran-1-one
Source: Acta Crystallogr Sect E Struct Rep Online. 2010 Mar 20;66(Pt 4):o894. doi: 10.1107/S1600536810010068 (PMC2983915; doi:10.1107/S1600536810010068)
Supplement: Supplementary file 1 [file e-66-0o894-sup1.cif]

##############################################################################
###                                                                        ###
###        Electronic paper (Acta Crystallographica Section E)             ###
###                                                                        ###
##############################################################################
#                                                                            #
# This CIF contains the data in a paper accepted for publication in Acta     #
# Crystallographica Section E. It conforms to the requirements of Notes      #
# for Authors for Section E, and has been peer reviewed under the auspices   #
# of the IUCr Commission on Journals.                                        #
#                                                                            #
# Full details of the Crystallographic Information File format               #
# are given in the paper "The Crystallographic Information File (CIF):       #
# a New Standard Archive File for Crystallography" by S. R. Hall, F. H.      #
# Allen and I. D. Brown [Acta Cryst. (1991), A47, 655-685].                  #
#                                                                            #
# The current version of the core CIF dictionary is obtainable from          #
# ftp://ftp.iucr.org/pub/cif_core.dic. The current version number is 2.4.    #
#                                                                            #
# Software is freely available for graphical display of the structure(s) in  #
# this CIF.  For information consult the CIF home page http://www.iucr.org/  #
# cif/home.html                                                              #
#                                                                            #
# This file may be used for bona fide research purposes within the           #
# scientific community so long as proper attribution is given to the journal # 
# article from which it was obtained.                                        #
#                                                                            #
##############################################################################
                                             
data_global
_audit_creation_method     SHELXL-97
_journal_date_recd_electronic     2010-02-25
_journal_date_accepted     2010-03-17
_journal_name_full     'Acta Crystallographica, Section E'
_journal_year     2010
_journal_volume     66
_journal_issue      4
_journal_page_first     o894
_journal_page_last     o894
_journal_paper_category     QO
_journal_coeditor_code     CI5047
_publ_contact_author_name     'A. SubbiahPandi'
_publ_contact_author_address
;
  Department of Physics
  Presidency College
  Chennai- 600 005
  India
;
_publ_contact_author_email     'as_pandian59@yahoo.com '
_publ_contact_author_fax     '044 091 2854 4894'
_publ_contact_author_phone     '044 091 22591061'
_publ_section_title
;
3-(1,3-Benzodioxol-5-yl)-3<i>H</i>-benzo[<i>f</i>]isobenzofuran-1-one
;
loop_
    _publ_author_name
    _publ_author_address
    'S. Thenmozhi'
;    Department of Physics
     Presidency College (Autonomous)
     Chennai 600 005
     India
;
    'A. SubbiahPandi'
;    Department of Physics
     Presidency College (Autonomous)
     Chennai 600 005
     India
;
    'J. Arulclement'
;    Department of Organic Chemistry
     University of Madras
     Guindy Campus
     Chennai 600 025
     India
;
    'A. K. MohanaKrishnan'
;    Department of Organic Chemistry
     University of Madras
     Guindy Campus
     Chennai 600 025
     India
;
data_I
_audit_creation_method     SHELXL-97
_chemical_name_systematic
;
3-(1,3-Benzodioxol-5-yl)-3<i>H</i>-benzo[<i>f</i>]isobenzofuran-1-one
;
_chemical_name_common     ?
_chemical_formula_moiety     'C19 H12 O4'
_chemical_formula_sum     'C19 H12 O4'
_chemical_formula_iupac     'C19 H12 O4'
_chemical_formula_weight     304.29
_chemical_melting_point     ?
_symmetry_cell_setting     'Monoclinic'
_symmetry_space_group_name_H-M     'P 21/c'
_symmetry_space_group_name_Hall     '-P 2ybc'
loop_
    _symmetry_equiv_pos_as_xyz
    'x, y, z'
    '-x, y+1/2, -z+1/2'
    '-x, -y, -z'
    'x, -y-1/2, z-1/2'
_cell_length_a     7.8617(3)
_cell_length_b     12.0417(4)
_cell_length_c     15.0214(5)
_cell_angle_alpha     90.00
_cell_angle_beta     95.848(2)
_cell_angle_gamma     90.00
_cell_volume     1414.65(9)
_cell_formula_units_Z     4
_cell_measurement_reflns_used     4251
_cell_measurement_theta_min     2.2
_cell_measurement_theta_max     30.4
_cell_measurement_temperature     293(2)
_exptl_crystal_description     Block
_exptl_crystal_colour     Colourless
_exptl_crystal_size_max     0.21
_exptl_crystal_size_mid     0.19
_exptl_crystal_size_min     0.17
_exptl_crystal_density_diffrn     1.429
_exptl_crystal_density_meas     ?
_exptl_crystal_density_method     'not measured'
_exptl_crystal_F_000     632
_exptl_absorpt_coefficient_mu     0.101
_exptl_absorpt_correction_type     multi-scan
_exptl_absorpt_process_details     '(SADABS; Sheldrick, 1996)'
_exptl_absorpt_correction_T_min     0.979
_exptl_absorpt_correction_T_max     0.983
_exptl_special_details
;
;
_diffrn_ambient_temperature     293(2)
_diffrn_radiation_type     MoK\a
_diffrn_radiation_wavelength     0.71073
_diffrn_radiation_source     'fine-focus sealed tube'
_diffrn_radiation_monochromator     graphite
_diffrn_measurement_device_type     'Bruker Kappa APEXII CCD diffractometer'
_diffrn_measurement_method     '\w scans'
_diffrn_detector_area_resol_mean     ?
_diffrn_reflns_number     19039
_diffrn_reflns_av_R_equivalents     0.0384
_diffrn_reflns_av_sigmaI/netI     0.0290
_diffrn_reflns_theta_min     2.17
_diffrn_reflns_theta_max     30.37
_diffrn_reflns_theta_full     25.00
_diffrn_measured_fraction_theta_max     0.998
_diffrn_measured_fraction_theta_full     1.000
_diffrn_reflns_limit_h_min     -11
_diffrn_reflns_limit_h_max     10
_diffrn_reflns_limit_k_min     -17
_diffrn_reflns_limit_k_max     16
_diffrn_reflns_limit_l_min     -21
_diffrn_reflns_limit_l_max     13
_diffrn_standards_number     0
_diffrn_standards_interval_count     .
_diffrn_standards_interval_time     .
_diffrn_standards_decay_%     ?
_refine_special_details
;
Refinement of <i>F</i>^2^ against ALL reflections. The weighted <i>R</i>-factor
wR and goodness of fit <i>S</i> are based on <i>F</i>^2^, conventional
<i>R</i>-factors <i>R</i> are based on <i>F</i>, with <i>F</i> set to zero for
negative <i>F</i>^2^. The threshold expression of <i>F</i>^2^ >
\s(<i>F</i>^2^) is used only for calculating <i>R</i>-factors(gt) etc. and is
not relevant to the choice of reflections for refinement. <i>R</i>-factors
based on <i>F</i>^2^ are statistically about twice as large as those based on
<i>F</i>, and <i>R</i>- factors based on ALL data will be even larger.
;
_reflns_number_total     4251
_reflns_number_gt     3370
_reflns_threshold_expression     I>2\s(I)
_refine_ls_structure_factor_coef     Fsqd
_refine_ls_matrix_type     full
_refine_ls_R_factor_all     0.0585
_refine_ls_R_factor_gt     0.0460
_refine_ls_wR_factor_gt     0.1260
_refine_ls_wR_factor_ref     0.1373
_refine_ls_goodness_of_fit_ref     1.022
_refine_ls_restrained_S_all     1.022
_refine_ls_number_reflns     4251
_refine_ls_number_parameters     208
_refine_ls_number_restraints     0
_refine_ls_hydrogen_treatment     constr
_refine_ls_weighting_scheme     calc
_refine_ls_weighting_details
         'calc w=1/[\s^2^(Fo^2^)+(0.0727P)^2^+0.2801P] where P=(Fo^2^+2Fc^2^)/3'
_atom_sites_solution_hydrogens     geom
_atom_sites_solution_primary     direct
_atom_sites_solution_secondary     difmap
_refine_ls_shift/su_max     0.002
_refine_ls_shift/su_mean     0.000
_refine_diff_density_max     0.339
_refine_diff_density_min     -0.220
_refine_ls_extinction_method     none
_refine_ls_extinction_coef     ?
loop_
    _atom_type_symbol
    _atom_type_description
    _atom_type_scat_dispersion_real
    _atom_type_scat_dispersion_imag
    _atom_type_scat_source
    'C' 'C' 0.0033 0.0016
                         'International Tables Vol C Tables 4.2.6.8 and 6.1.1.4'
    'H' 'H' 0.0000 0.0000
                         'International Tables Vol C Tables 4.2.6.8 and 6.1.1.4'
    'O' 'O' 0.0106 0.0060
                         'International Tables Vol C Tables 4.2.6.8 and 6.1.1.4'
_computing_data_collection     'APEX2 (Bruker, 2004)'
_computing_cell_refinement     'SAINT (Bruker, 2004)'
_computing_data_reduction     'SAINT (Bruker, 2004)'
_computing_structure_solution     'SHELXS97 (Sheldrick, 2008)'
_computing_structure_refinement     'SHELXL97 (Sheldrick, 2008)'
_computing_molecular_graphics     'ORTEP-3 (Farrugia, 1997)'
_computing_publication_material
                            'SHELXL97 (Sheldrick, 2008) and PLATON (Spek, 2009)'
loop_
    _atom_site_type_symbol
    _atom_site_label
    _atom_site_fract_x
    _atom_site_fract_y
    _atom_site_fract_z
    _atom_site_U_iso_or_equiv
    _atom_site_adp_type
    _atom_site_calc_flag
    _atom_site_refinement_flags
    _atom_site_occupancy
    _atom_site_disorder_assembly
    _atom_site_disorder_group
    O O1 0.50740(15) 1.28238(9) 0.19129(8) 0.0587(3) Uani d . 1 . .
    O O2 0.58783(11) 1.12957(8) 0.26946(6) 0.0419(2) Uani d . 1 . .
    O O3 1.20824(14) 1.15928(9) 0.41662(8) 0.0588(3) Uani d . 1 . .
    O O4 1.29651(13) 0.98350(9) 0.46223(8) 0.0548(3) Uani d . 1 . .
    C C1 0.70723(14) 1.07497(10) -0.02366(7) 0.0333(2) Uani d . 1 . .
    C C2 0.71799(18) 1.09700(12) -0.11570(9) 0.0443(3) Uani d . 1 . .
    H H2 0.6798 1.1648 -0.1397 0.053 Uiso calc R 1 . .
    C C3 0.7832(2) 1.02046(14) -0.16932(9) 0.0503(4) Uani d . 1 . .
    H H3 0.7902 1.0364 -0.2294 0.060 Uiso calc R 1 . .
    C C4 0.84016(19) 0.91727(13) -0.13420(9) 0.0479(3) Uani d . 1 . .
    H H4 0.8842 0.8652 -0.1714 0.057 Uiso calc R 1 . .
    C C5 0.83164(17) 0.89258(11) -0.04622(9) 0.0401(3) Uani d . 1 . .
    H H5 0.8700 0.8239 -0.0241 0.048 Uiso calc R 1 . .
    C C6 0.76513(14) 0.97022(9) 0.01198(7) 0.0307(2) Uani d . 1 . .
    C C7 0.75593(14) 0.94554(9) 0.10366(7) 0.0313(2) Uani d . 1 . .
    H H7 0.7938 0.8775 0.1274 0.038 Uiso calc R 1 . .
    C C8 0.69034(13) 1.02365(9) 0.15634(7) 0.0289(2) Uani d . 1 . .
    C C9 0.63280(14) 1.12596(9) 0.12091(8) 0.0324(2) Uani d . 1 . .
    C C10 0.64042(16) 1.15336(10) 0.03305(8) 0.0369(3) Uani d . 1 . .
    H H10 0.6023 1.2222 0.0112 0.044 Uiso calc R 1 . .
    C C11 0.56804(15) 1.19097(11) 0.19281(9) 0.0396(3) Uani d . 1 . .
    C C12 0.66602(15) 1.02200(10) 0.25451(7) 0.0329(2) Uani d . 1 . .
    H H12 0.5871 0.9622 0.2667 0.039 Uiso calc R 1 . .
    C C13 0.83094(15) 1.00982(10) 0.31446(7) 0.0310(2) Uani d . 1 . .
    C C14 0.88263(17) 0.90475(10) 0.34263(9) 0.0389(3) Uani d . 1 . .
    H H14 0.8110 0.8446 0.3280 0.047 Uiso calc R 1 . .
    C C15 1.04087(17) 0.88686(11) 0.39288(9) 0.0420(3) Uani d . 1 . .
    H H15 1.0765 0.8161 0.4114 0.050 Uiso calc R 1 . .
    C C16 1.13967(16) 0.97803(11) 0.41324(8) 0.0364(3) Uani d . 1 . .
    C C17 1.08753(16) 1.08282(10) 0.38590(8) 0.0355(2) Uani d . 1 . .
    C C18 0.93465(15) 1.10207(10) 0.33622(8) 0.0351(2) Uani d . 1 . .
    H H18 0.9013 1.1732 0.3178 0.042 Uiso calc R 1 . .
    C C19 1.34790(18) 1.09710(13) 0.45929(10) 0.0497(3) Uani d . 1 . .
    H H19A 1.3783 1.1248 0.5195 0.060 Uiso calc R 1 . .
    H H19B 1.4468 1.1041 0.4260 0.060 Uiso calc R 1 . .
loop_
    _atom_site_aniso_label
    _atom_site_aniso_U_11
    _atom_site_aniso_U_22
    _atom_site_aniso_U_33
    _atom_site_aniso_U_12
    _atom_site_aniso_U_13
    _atom_site_aniso_U_23
    O1 0.0624(7) 0.0454(6) 0.0653(7) 0.0244(5) -0.0085(5) -0.0180(5)
    O2 0.0383(5) 0.0475(5) 0.0398(4) 0.0108(4) 0.0030(4) -0.0106(4)
    O3 0.0477(6) 0.0393(5) 0.0841(8) -0.0062(4) -0.0198(5) -0.0088(5)
    O4 0.0438(5) 0.0521(6) 0.0637(7) 0.0030(4) -0.0172(5) 0.0006(5)
    C1 0.0314(5) 0.0338(6) 0.0336(5) -0.0029(4) -0.0020(4) 0.0019(4)
    C2 0.0467(7) 0.0483(7) 0.0367(6) -0.0045(6) -0.0013(5) 0.0095(5)
    C3 0.0534(8) 0.0644(9) 0.0342(6) -0.0127(7) 0.0097(5) 0.0010(6)
    C4 0.0511(8) 0.0527(8) 0.0424(7) -0.0085(6) 0.0165(6) -0.0114(6)
    C5 0.0432(6) 0.0367(6) 0.0415(6) -0.0020(5) 0.0094(5) -0.0059(5)
    C6 0.0292(5) 0.0291(5) 0.0335(5) -0.0028(4) 0.0014(4) -0.0027(4)
    C7 0.0343(5) 0.0248(5) 0.0342(5) 0.0013(4) 0.0011(4) -0.0002(4)
    C8 0.0271(5) 0.0266(5) 0.0322(5) -0.0010(4) -0.0010(4) -0.0023(4)
    C9 0.0306(5) 0.0267(5) 0.0385(5) 0.0038(4) -0.0037(4) -0.0043(4)
    C10 0.0391(6) 0.0283(5) 0.0412(6) 0.0044(4) -0.0056(5) 0.0026(4)
    C11 0.0333(6) 0.0383(6) 0.0453(6) 0.0072(5) -0.0056(5) -0.0111(5)
    C12 0.0319(5) 0.0336(6) 0.0331(5) 0.0005(4) 0.0026(4) -0.0039(4)
    C13 0.0328(5) 0.0335(5) 0.0270(5) -0.0011(4) 0.0037(4) -0.0009(4)
    C14 0.0402(6) 0.0319(6) 0.0440(6) -0.0052(5) 0.0016(5) 0.0033(5)
    C15 0.0453(7) 0.0334(6) 0.0463(7) 0.0007(5) -0.0004(5) 0.0083(5)
    C16 0.0364(6) 0.0401(6) 0.0320(5) 0.0031(5) 0.0000(4) 0.0004(4)
    C17 0.0372(6) 0.0325(6) 0.0363(5) -0.0029(4) 0.0010(4) -0.0061(4)
    C18 0.0385(6) 0.0290(5) 0.0373(5) 0.0011(4) 0.0005(4) -0.0013(4)
    C19 0.0391(7) 0.0562(9) 0.0515(8) -0.0040(6) -0.0063(6) -0.0052(6)
_geom_special_details
;
All esds (except the esd in the dihedral angle between two l.s. planes) are
estimated using the full covariance matrix. The cell esds are taken into
account individually in the estimation of esds in distances, angles and
torsion angles; correlations between esds in cell parameters are only used
when they are defined by crystal symmetry. An approximate (isotropic)
treatment of cell esds is used for estimating esds involving l.s. planes.
;
loop_
    _geom_bond_atom_site_label_1
    _geom_bond_atom_site_label_2
    _geom_bond_site_symmetry_2
    _geom_bond_distance
    _geom_bond_publ_flag
    O1 C11 . 1.1988(15) ?
    O2 C11 . 1.3639(17) ?
    O2 C12 . 1.4610(14) ?
    O3 C17 . 1.3682(15) ?
    O3 C19 . 1.4260(18) ?
    O4 C16 . 1.3716(15) ?
    O4 C19 . 1.4283(18) ?
    C1 C10 . 1.4085(17) ?
    C1 C2 . 1.4188(17) ?
    C1 C6 . 1.4266(16) ?
    C2 C3 . 1.358(2) ?
    C2 H2 . 0.93 ?
    C3 C4 . 1.405(2) ?
    C3 H3 . 0.93 ?
    C4 C5 . 1.3628(19) ?
    C4 H4 . 0.93 ?
    C5 C6 . 1.4160(16) ?
    C5 H5 . 0.93 ?
    C6 C7 . 1.4178(15) ?
    C7 C8 . 1.3638(15) ?
    C7 H7 . 0.93 ?
    C8 C9 . 1.3988(15) ?
    C8 C12 . 1.5063(15) ?
    C9 C10 . 1.3675(17) ?
    C9 C11 . 1.4665(16) ?
    C10 H10 . 0.93 ?
    C12 C13 . 1.5085(16) ?
    C12 H12 . 0.98 ?
    C13 C14 . 1.3820(17) ?
    C13 C18 . 1.3969(16) ?
    C14 C15 . 1.4044(18) ?
    C14 H14 . 0.93 ?
    C15 C16 . 1.3615(18) ?
    C15 H15 . 0.93 ?
    C16 C17 . 1.3765(17) ?
    C17 C18 . 1.3684(17) ?
    C18 H18 . 0.93 ?
    C19 H19A . 0.97 ?
    C19 H19B . 0.97 ?
loop_
    _geom_angle_atom_site_label_1
    _geom_angle_atom_site_label_2
    _geom_angle_atom_site_label_3
    _geom_angle_site_symmetry_1
    _geom_angle_site_symmetry_3
    _geom_angle
    _geom_angle_publ_flag
    C11 O2 C12 . . 111.37(9) ?
    C17 O3 C19 . . 105.91(11) ?
    C16 O4 C19 . . 105.73(10) ?
    C10 C1 C2 . . 121.80(11) ?
    C10 C1 C6 . . 119.34(10) ?
    C2 C1 C6 . . 118.86(11) ?
    C3 C2 C1 . . 120.96(13) ?
    C3 C2 H2 . . 119.5 ?
    C1 C2 H2 . . 119.5 ?
    C2 C3 C4 . . 120.17(12) ?
    C2 C3 H3 . . 119.9 ?
    C4 C3 H3 . . 119.9 ?
    C5 C4 C3 . . 120.77(13) ?
    C5 C4 H4 . . 119.6 ?
    C3 C4 H4 . . 119.6 ?
    C4 C5 C6 . . 120.83(13) ?
    C4 C5 H5 . . 119.6 ?
    C6 C5 H5 . . 119.6 ?
    C7 C6 C5 . . 121.33(11) ?
    C7 C6 C1 . . 120.26(10) ?
    C5 C6 C1 . . 118.41(11) ?
    C8 C7 C6 . . 118.60(10) ?
    C8 C7 H7 . . 120.7 ?
    C6 C7 H7 . . 120.7 ?
    C7 C8 C9 . . 120.89(10) ?
    C7 C8 C12 . . 130.70(10) ?
    C9 C8 C12 . . 108.41(9) ?
    C10 C9 C8 . . 122.37(11) ?
    C10 C9 C11 . . 129.39(11) ?
    C8 C9 C11 . . 108.24(10) ?
    C9 C10 C1 . . 118.54(11) ?
    C9 C10 H10 . . 120.7 ?
    C1 C10 H10 . . 120.7 ?
    O1 C11 O2 . . 121.65(12) ?
    O1 C11 C9 . . 130.04(13) ?
    O2 C11 C9 . . 108.31(10) ?
    O2 C12 C8 . . 103.66(9) ?
    O2 C12 C13 . . 110.11(9) ?
    C8 C12 C13 . . 113.49(9) ?
    O2 C12 H12 . . 109.8 ?
    C8 C12 H12 . . 109.8 ?
    C13 C12 H12 . . 109.8 ?
    C14 C13 C18 . . 120.66(11) ?
    C14 C13 C12 . . 118.67(10) ?
    C18 C13 C12 . . 120.54(10) ?
    C13 C14 C15 . . 121.45(12) ?
    C13 C14 H14 . . 119.3 ?
    C15 C14 H14 . . 119.3 ?
    C16 C15 C14 . . 116.80(11) ?
    C16 C15 H15 . . 121.6 ?
    C14 C15 H15 . . 121.6 ?
    C15 C16 O4 . . 128.34(12) ?
    C15 C16 C17 . . 121.77(11) ?
    O4 C16 C17 . . 109.88(11) ?
    O3 C17 C18 . . 127.62(12) ?
    O3 C17 C16 . . 109.94(11) ?
    C18 C17 C16 . . 122.43(11) ?
    C17 C18 C13 . . 116.89(11) ?
    C17 C18 H18 . . 121.6 ?
    C13 C18 H18 . . 121.6 ?
    O3 C19 O4 . . 108.03(11) ?
    O3 C19 H19A . . 110.1 ?
    O4 C19 H19A . . 110.1 ?
    O3 C19 H19B . . 110.1 ?
    O4 C19 H19B . . 110.1 ?
    H19A C19 H19B . . 108.4 ?
loop_
    _geom_torsion_atom_site_label_1
    _geom_torsion_atom_site_label_2
    _geom_torsion_atom_site_label_3
    _geom_torsion_atom_site_label_4
    _geom_torsion_site_symmetry_1
    _geom_torsion_site_symmetry_2
    _geom_torsion_site_symmetry_3
    _geom_torsion_site_symmetry_4
    _geom_torsion
    _geom_torsion_publ_flag
    C10 C1 C2 C3 . . . . 179.83(13) ?
    C6 C1 C2 C3 . . . . -0.45(19) ?
    C1 C2 C3 C4 . . . . 0.5(2) ?
    C2 C3 C4 C5 . . . . -0.3(2) ?
    C3 C4 C5 C6 . . . . 0.0(2) ?
    C4 C5 C6 C7 . . . . -179.88(12) ?
    C4 C5 C6 C1 . . . . -0.01(18) ?
    C10 C1 C6 C7 . . . . -0.20(16) ?
    C2 C1 C6 C7 . . . . -179.92(11) ?
    C10 C1 C6 C5 . . . . 179.93(11) ?
    C2 C1 C6 C5 . . . . 0.21(17) ?
    C5 C6 C7 C8 . . . . -179.90(11) ?
    C1 C6 C7 C8 . . . . 0.23(16) ?
    C6 C7 C8 C9 . . . . 0.16(16) ?
    C6 C7 C8 C12 . . . . -179.39(11) ?
    C7 C8 C9 C10 . . . . -0.61(17) ?
    C12 C8 C9 C10 . . . . 179.03(11) ?
    C7 C8 C9 C11 . . . . 179.26(10) ?
    C12 C8 C9 C11 . . . . -1.10(13) ?
    C8 C9 C10 C1 . . . . 0.63(18) ?
    C11 C9 C10 C1 . . . . -179.21(11) ?
    C2 C1 C10 C9 . . . . 179.49(12) ?
    C6 C1 C10 C9 . . . . -0.22(17) ?
    C12 O2 C11 O1 . . . . -179.35(12) ?
    C12 O2 C11 C9 . . . . 0.24(13) ?
    C10 C9 C11 O1 . . . . 0.0(2) ?
    C8 C9 C11 O1 . . . . -179.90(14) ?
    C10 C9 C11 O2 . . . . -179.59(12) ?
    C8 C9 C11 O2 . . . . 0.56(13) ?
    C11 O2 C12 C8 . . . . -0.87(12) ?
    C11 O2 C12 C13 . . . . 120.86(11) ?
    C7 C8 C12 O2 . . . . -179.21(11) ?
    C9 C8 C12 O2 . . . . 1.19(12) ?
    C7 C8 C12 C13 . . . . 61.35(16) ?
    C9 C8 C12 C13 . . . . -118.25(11) ?
    O2 C12 C13 C14 . . . . 150.18(11) ?
    C8 C12 C13 C14 . . . . -94.13(13) ?
    O2 C12 C13 C18 . . . . -33.93(14) ?
    C8 C12 C13 C18 . . . . 81.76(13) ?
    C18 C13 C14 C15 . . . . -0.74(19) ?
    C12 C13 C14 C15 . . . . 175.14(11) ?
    C13 C14 C15 C16 . . . . 0.7(2) ?
    C14 C15 C16 O4 . . . . 178.80(13) ?
    C14 C15 C16 C17 . . . . -0.1(2) ?
    C19 O4 C16 C15 . . . . 176.89(14) ?
    C19 O4 C16 C17 . . . . -4.11(15) ?
    C19 O3 C17 C18 . . . . -176.17(13) ?
    C19 O3 C17 C16 . . . . 4.60(15) ?
    C15 C16 C17 O3 . . . . 178.77(12) ?
    O4 C16 C17 O3 . . . . -0.31(15) ?
    C15 C16 C17 C18 . . . . -0.5(2) ?
    O4 C16 C17 C18 . . . . -179.59(12) ?
    O3 C17 C18 C13 . . . . -178.66(12) ?
    C16 C17 C18 C13 . . . . 0.49(18) ?
    C14 C13 C18 C17 . . . . 0.13(17) ?
    C12 C13 C18 C17 . . . . -175.68(10) ?
    C17 O3 C19 O4 . . . . -7.07(15) ?
    C16 O4 C19 O3 . . . . 6.88(15) ?
loop_
    _geom_hbond_atom_site_label_D
    _geom_hbond_atom_site_label_H
    _geom_hbond_atom_site_label_A
    _geom_hbond_site_symmetry_A
    _geom_hbond_distance_DH
    _geom_hbond_distance_HA
    _geom_hbond_distance_DA
    _geom_hbond_angle_DHA
    C12 H12 O1 2_645 0.98 2.39 3.3277(16) 159
    C3 H3 Cg1 3_775 0.93 2.84 3.6021(15) 140
