# Supplementary material for: 3-(1,3-Benzodioxol-5-yl)-3H-benzo[f]isobenzofuran-1-one
Source: Acta Crystallogr Sect E Struct Rep Online. 2010 Mar 20;66(Pt 4):o894. doi: 10.1107/S1600536810010068 (PMC2983915; doi:10.1107/S1600536810010068)
Supplement: Supplementary file 2 [file e-66-0o894-Isup2.hkl]

#
# h,k,l, Fc-squared, Fo-squared, sigma(Fo-squared) and status flag
#
data_I
_shelx_title ' THENMOZHIASPAC in P2(1)/c'
_shelx_refln_list_code          4
_shelx_F_calc_maximum      202.96
_exptl_crystal_F_000       632.00
_reflns_d_resolution_high  0.7029
 
loop_
 _symmetry_equiv_pos_as_xyz
 'x, y, z'
 '-x, y+1/2, -z+1/2'
 '-x, -y, -z'
 'x, -y-1/2, z-1/2'
 
_cell_length_a     7.8617
_cell_length_b    12.0417
_cell_length_c    15.0214
_cell_angle_alpha  90.000
_cell_angle_beta   95.848
_cell_angle_gamma  90.000
 
_shelx_F_squared_multiplier     1.000
 
loop_
 _refln_index_h
 _refln_index_k
 _refln_index_l
 _refln_F_squared_calc
 _refln_F_squared_meas
 _refln_F_squared_sigma
 _refln_observed_status
   1   0   0      232.72      225.76      7.85 o
   2   0   0    11045.41    10597.19    207.37 o
   3   0   0       27.58       19.17      0.96 o
   4   0   0      331.50      355.06      7.91 o
   5   0   0       66.08       76.19      2.13 o
   6   0   0       30.96       29.74      1.41 o
   7   0   0        7.14        7.28      1.05 o
   8   0   0       43.23       43.14      2.89 o
   9   0   0        2.15        1.02      1.33 o
  10   0   0        5.28        8.53      3.03 o
  11   0   0        8.14        7.73      2.96 o
   1   1   0       63.58       69.73      1.13 o
   2   1   0     8766.04     8452.87    122.22 o
   3   1   0     1991.49     2058.53     31.02 o
   4   1   0      467.78      510.92      7.93 o
   5   1   0      229.44      214.86      3.76 o
   6   1   0        5.54        5.49      0.51 o
   7   1   0        2.62        0.86      0.64 o
   8   1   0       75.90       75.35      2.87 o
   9   1   0        0.99        0.42      0.94 o
  10   1   0        1.21        1.57      1.22 o
  11   1   0        0.00       -1.56      1.56 o
   0   2   0    27442.56    24081.82    500.27 o
   1   2   0     3589.81     3660.90     50.14 o
   2   2   0    14893.74    14311.54    227.85 o
   3   2   0      595.46      595.81      9.07 o
   4   2   0       12.74       16.34      0.59 o
   5   2   0      294.73      327.68      5.54 o
   6   2   0       27.35       25.56      0.93 o
   7   2   0       83.61       86.43      2.31 o
   8   2   0       21.66       21.64      1.83 o
   9   2   0        0.53        2.12      1.02 o
  10   2   0        2.90        0.87      1.09 o
  11   2   0       12.14       11.79      2.35 o
   1   3   0        2.44        0.29      1.23 o
   2   3   0     3223.58     3416.49     51.35 o
   3   3   0       41.91       44.45      1.30 o
   4   3   0     1359.70     1439.87     21.86 o
   5   3   0      112.76      106.08      2.11 o
   6   3   0        0.01       -0.46      0.46 o
   7   3   0       77.62       75.61      2.21 o
   8   3   0      154.88      153.81      4.76 o
   9   3   0       28.15       31.42      3.95 o
  10   3   0        6.51        9.35      1.66 o
   0   4   0     2478.39     2436.77     57.47 o
   1   4   0      557.47      556.24      8.95 o
   2   4   0     1172.01     1292.01     20.53 o
   3   4   0      367.56      448.56      7.01 o
   4   4   0     1277.15     1276.83     21.52 o
   5   4   0      406.62      431.43      7.22 o
   6   4   0      214.79      215.82      4.76 o
   7   4   0       59.41       56.91      2.21 o
   8   4   0        1.99        0.73      0.92 o
   9   4   0       24.32       24.26      1.77 o
  10   4   0        3.29        4.77      1.52 o
   1   5   0      142.52      138.54      2.76 o
   2   5   0      489.97      487.30      8.39 o
   3   5   0     1409.23     1514.68     24.16 o
   4   5   0       29.98       41.82      1.16 o
   5   5   0       92.55       89.03      2.00 o
   6   5   0      190.01      187.70      4.26 o
   7   5   0      244.00      235.62      7.53 o
   8   5   0       11.62       12.20      1.85 o
   9   5   0       83.06       86.61      3.94 o
  10   5   0        2.24        3.13      1.51 o
   0   6   0       76.03       78.15      2.86 o
   1   6   0      548.62      606.99     11.07 o
   2   6   0      958.92     1076.94     18.24 o
   3   6   0        0.09       -0.03      0.35 o
   4   6   0        0.36        0.03      0.40 o
   5   6   0      419.17      437.91      8.96 o
   6   6   0       82.57       75.68      2.24 o
   7   6   0        0.92        1.70      0.92 o
   8   6   0       17.03       19.85      1.62 o
   9   6   0       43.10       45.34      5.28 o
  10   6   0        0.17       -0.27      1.37 o
   1   7   0      427.59      419.84      7.85 o
   2   7   0        0.04       -0.19      0.39 o
   3   7   0      125.77      139.66      2.99 o
   4   7   0        0.24        0.92      0.47 o
   5   7   0      878.48      859.71     18.32 o
   6   7   0      416.25      415.16     10.54 o
   7   7   0      123.22      126.23      5.24 o
   8   7   0        6.37        6.30      1.45 o
   9   7   0        4.03        0.85      1.33 o
  10   7   0        3.54        2.79      1.58 o
   0   8   0      873.95      875.92     24.20 o
   1   8   0        2.91       10.57      1.29 o
   2   8   0        0.12        0.12      0.42 o
   3   8   0      107.34      115.90      2.65 o
   4   8   0      206.10      172.35      3.97 o
   5   8   0       37.98       37.33      1.65 o
   6   8   0      124.70      123.96      4.21 o
   7   8   0        6.60        5.02      1.09 o
   8   8   0        1.96        3.12      1.36 o
   9   8   0       23.05       25.28      2.25 o
   1   9   0      681.03      614.98     11.42 o
   2   9   0        1.52        3.11      0.57 o
   3   9   0      250.18      247.75      5.40 o
   4   9   0       85.60       74.55      2.42 o
   5   9   0      801.14      762.46     18.58 o
   6   9   0        0.67       -0.07      0.91 o
   7   9   0        5.54        7.42      1.26 o
   8   9   0        0.04       -0.87      1.18 o
   9   9   0        0.24        0.11      1.43 o
   0  10   0      622.43      609.80     17.32 o
   1  10   0      123.76      132.14      3.28 o
   2  10   0      133.32      131.33      3.29 o
   3  10   0       18.13       16.06      1.06 o
   4  10   0       71.19       62.01      2.25 o
   5  10   0      135.24      126.43      4.11 o
   6  10   0       25.67       24.60      2.06 o
   7  10   0       52.88       51.73      2.92 o
   8  10   0       71.19       60.66      3.34 o
   9  10   0       14.93       14.66      2.35 o
   1  11   0      476.81      438.93      9.16 o
   2  11   0        5.02        4.25      0.82 o
   3  11   0       33.12       19.49      1.29 o
   4  11   0        1.50        0.41      0.89 o
   5  11   0       23.62       27.35      1.88 o
   6  11   0        0.24       -0.05      1.22 o
   7  11   0       45.06       43.22      2.40 o
   8  11   0        0.74        3.37      1.59 o
   0  12   0        8.91        8.31      1.38 o
   1  12   0      155.65      143.39      3.67 o
   2  12   0       74.37       75.50      2.59 o
   3  12   0       13.09        9.97      1.11 o
   4  12   0       31.33       30.33      1.93 o
   5  12   0       46.88       41.67      2.31 o
   6  12   0       19.50       20.80      1.80 o
   7  12   0        3.36        1.64      1.30 o
   1  13   0       36.88       43.73      2.08 o
   2  13   0        0.31       -0.75      0.79 o
   3  13   0       99.81      116.89      5.19 o
   4  13   0       83.87       71.59      3.08 o
   5  13   0        8.23        5.82      1.31 o
   6  13   0       16.06       16.64      1.78 o
   7  13   0       30.02       39.92      3.45 o
   0  14   0       28.67       35.56      2.87 o
   1  14   0       53.13       58.46      2.61 o
   2  14   0        0.17        0.31      1.19 o
   3  14   0        3.38        4.12      1.86 o
   4  14   0        0.87       -0.88      1.18 o
   5  14   0        0.03        1.91      1.36 o
   6  14   0        5.80        6.26      1.75 o
   1  15   0       63.34       79.85      3.76 o
   2  15   0       27.17       28.17      2.31 o
   3  15   0       84.38      103.18      4.50 o
   4  15   0        5.41        5.56      1.98 o
   5  15   0       29.90       42.61      2.98 o
   0  16   0       85.74       90.34      7.48 o
   1  16   0       10.19       13.75      3.03 o
   2  16   0       14.43       15.26      2.02 o
   3  16   0        0.28        0.79      1.46 o
   1  17   0       95.22      133.29      6.95 o
 -11   1   1       14.42       15.72      3.15 o
 -10   1   1       16.81       18.22      1.95 o
  -9   1   1        2.73        4.13      1.11 o
  -8   1   1       32.62       32.60      1.47 o
  -7   1   1        0.75       -0.25      0.73 o
  -6   1   1       12.97       11.83      0.61 o
  -5   1   1      420.85      449.92      7.11 o
  -4   1   1      338.63      359.20      5.97 o
  -3   1   1      984.39      955.22     16.11 o
  -2   1   1      110.28      135.43      2.10 o
  -1   1   1     3824.95     3722.66     47.25 o
   0   1   1       67.08       45.17      1.89 o
   1   1   1      451.34      480.20      6.61 o
   2   1   1    12890.21    12783.78    181.82 o
   3   1   1      871.44      906.01     13.77 o
   4   1   1      629.09      703.92     11.33 o
   5   1   1       38.63       45.03      1.63 o
   6   1   1        8.47        8.14      0.58 o
   7   1   1        0.07       -0.50      0.50 o
   8   1   1       18.87       18.42      1.40 o
   9   1   1        7.48        9.10      1.28 o
  10   1   1        2.11        1.70      1.10 o
  11   1   1       11.63       14.13      1.96 o
 -11   2   1       28.55       32.21      3.12 o
 -10   2   1        5.73        4.24      1.51 o
  -9   2   1       10.32        8.04      1.32 o
  -8   2   1      392.87      391.25      9.15 o
  -7   2   1       79.40       76.61      3.55 o
  -6   2   1       19.18       20.77      0.79 o
  -5   2   1       45.48       51.52      1.18 o
  -4   2   1      334.31      315.02      5.28 o
  -3   2   1       21.29       24.79      0.63 o
  -2   2   1     3190.33     3328.68     47.39 o
  -1   2   1      459.41      454.92      6.62 o
   0   2   1     3777.05     3815.80     59.71 o
   1   2   1     5074.04     4980.05     71.02 o
   2   2   1     7180.63     6970.07    128.42 o
   3   2   1       41.75       45.82      1.03 o
   4   2   1     2623.16     2739.57     40.91 o
   5   2   1     1129.79     1191.72     18.89 o
   6   2   1       40.79       36.09      1.26 o
   7   2   1        1.82        0.80      0.68 o
   8   2   1        2.29        3.31      0.94 o
   9   2   1        2.75        2.50      1.07 o
  10   2   1        1.61        0.14      1.04 o
 -10   3   1       10.58        8.11      1.66 o
  -9   3   1       29.52       27.53      1.87 o
  -8   3   1        2.51        1.81      0.84 o
  -7   3   1      739.21      712.03     13.09 o
  -6   3   1      120.40      126.89      2.64 o
  -5   3   1      397.62      391.58      6.22 o
  -4   3   1      378.36      437.68      6.83 o
  -3   3   1      209.88      241.01      3.89 o
  -2   3   1      331.00      360.36      5.62 o
  -1   3   1      109.00      108.75      1.80 o
   0   3   1        0.25        0.82      0.16 o
   1   3   1      847.77      870.69     13.06 o
   2   3   1       53.22       51.19      1.01 o
   3   3   1     2341.37     2456.07     38.83 o
   4   3   1     2699.86     2892.75     45.77 o
   5   3   1       12.22       14.62      0.62 o
   6   3   1      232.74      235.03      4.71 o
   7   3   1        1.98        2.99      0.79 o
   8   3   1       20.39       20.06      1.58 o
   9   3   1       44.15       44.74      2.47 o
  10   3   1        2.15        2.81      1.31 o
 -10   4   1        2.08        0.35      1.98 o
  -9   4   1       94.09       97.29      4.20 o
  -8   4   1       23.79       18.92      1.37 o
  -7   4   1       60.48       62.33      2.03 o
  -6   4   1        5.27        6.56      0.72 o
  -5   4   1      293.86      292.52      5.69 o
  -4   4   1      467.02      511.37      8.42 o
  -3   4   1      225.34      231.55      3.76 o
  -2   4   1       47.69       49.61      1.06 o
  -1   4   1      748.34      771.15     13.01 o
   0   4   1       71.23       61.49      1.35 o
   1   4   1      844.25      852.56     13.63 o
   2   4   1     1344.84     1408.49     23.60 o
   3   4   1      135.22      144.46      2.72 o
   4   4   1      995.14     1094.26     17.54 o
   5   4   1      155.08      166.64      3.06 o
   6   4   1      917.16      900.75     17.58 o
   7   4   1       56.55       58.68      2.14 o
   8   4   1       20.54       18.69      2.03 o
   9   4   1        2.13        1.81      1.07 o
  10   4   1       10.89       14.61      1.83 o
 -10   5   1        4.19        5.09      1.58 o
  -9   5   1      173.20      164.65      6.00 o
  -8   5   1       22.16       21.90      1.88 o
  -7   5   1      721.97      732.94     14.65 o
  -6   5   1      103.73      100.37      2.64 o
  -5   5   1      163.84      158.85      3.85 o
  -4   5   1      149.44      122.75      2.35 o
  -3   5   1      680.03      756.63     12.94 o
  -2   5   1     1754.93     1844.83     30.94 o
  -1   5   1       15.86       16.74      0.65 o
   0   5   1      207.02      224.29      4.26 o
   1   5   1      507.31      597.29     10.20 o
   2   5   1      807.07      893.82     14.35 o
   3   5   1       74.39       69.25      1.63 o
   4   5   1        9.24       12.14      0.58 o
   5   5   1        8.71        6.56      0.53 o
   6   5   1      413.69      425.88      8.71 o
   7   5   1        7.33        7.85      0.98 o
   8   5   1       23.42       23.32      1.67 o
   9   5   1       45.71       54.94      2.65 o
  10   5   1        5.32        7.05      1.64 o
 -10   6   1        0.22       -1.47      1.47 o
  -9   6   1       15.53       11.89      1.74 o
  -8   6   1        2.83        1.73      1.03 o
  -7   6   1      297.76      285.31      6.97 o
  -6   6   1       39.71       36.15      1.49 o
  -5   6   1       14.48       16.17      0.92 o
  -4   6   1       15.62       13.96      0.67 o
  -3   6   1      858.16      873.44     14.92 o
  -2   6   1       14.68       16.15      0.69 o
  -1   6   1      105.25      115.35      3.47 o
   0   6   1      912.84      946.07     17.01 o
   1   6   1     2307.03     2550.92     45.27 o
   2   6   1      465.95      477.59      8.28 o
   3   6   1        5.64        5.29      0.50 o
   4   6   1        8.85        8.59      0.60 o
   5   6   1      143.71      153.62      3.53 o
   6   6   1       71.68       71.48      2.41 o
   7   6   1        5.46        5.50      1.10 o
   8   6   1      243.16      225.54      6.58 o
   9   6   1      137.03      133.32      6.42 o
  10   6   1        0.48        2.29      1.45 o
 -10   7   1        6.64        7.81      2.03 o
  -9   7   1       28.24       30.96      3.00 o
  -8   7   1       12.51       11.82      1.40 o
  -7   7   1      347.34      318.33      8.47 o
  -6   7   1        2.34        2.25      0.90 o
  -5   7   1       91.68       85.75      2.40 o
  -4   7   1      241.24      248.14      4.98 o
  -3   7   1       31.67       22.94      0.99 o
  -2   7   1     1629.51     1748.38     31.25 o
  -1   7   1      452.58      480.14      9.56 o
   0   7   1      178.75      176.94      3.57 o
   1   7   1       36.60       59.06      1.51 o
   2   7   1       97.26      108.25      2.40 o
   3   7   1      344.02      374.64      7.11 o
   4   7   1      158.30      173.70      3.88 o
   5   7   1      136.92      124.01      3.31 o
   6   7   1        0.09        0.20      0.85 o
   7   7   1       95.75       96.51      3.36 o
   8   7   1       57.17       58.20      3.75 o
   9   7   1        3.97        6.28      1.55 o
  10   7   1       34.32       33.03      2.96 o
  -9   8   1        0.00       -1.23      1.23 o
  -8   8   1        0.02        0.49      1.03 o
  -7   8   1      102.72       92.69      3.40 o
  -6   8   1      583.14      498.71     12.61 o
  -5   8   1      158.20      163.51      4.24 o
  -4   8   1       48.97       50.41      1.70 o
  -3   8   1       88.31      100.28      2.22 o
  -2   8   1       10.98       13.59      0.77 o
  -1   8   1      772.26      769.50     15.07 o
   0   8   1      245.39      262.00      4.83 o
   1   8   1       86.59       88.49      2.09 o
   2   8   1       20.73       21.01      0.97 o
   3   8   1        0.04       -0.23      0.43 o
   4   8   1      202.17      206.54      4.61 o
   5   8   1       14.41       14.74      1.27 o
   6   8   1        8.13        6.89      1.12 o
   7   8   1       80.66       76.92      2.96 o
   8   8   1        2.67        3.30      1.35 o
   9   8   1        5.21        8.66      1.69 o
  -9   9   1       10.86       13.24      2.33 o
  -8   9   1        1.92        0.49      1.08 o
  -7   9   1        0.76        1.44      1.04 o
  -6   9   1        0.01       -0.92      0.92 o
  -5   9   1      196.92      166.35      4.38 o
  -4   9   1        0.62        0.05      0.72 o
  -3   9   1      380.19      353.73      7.41 o
  -2   9   1       59.09       55.79      1.65 o
  -1   9   1       13.56       11.58      0.87 o
   0   9   1      275.93      278.96      5.17 o
   1   9   1       52.16       45.83      1.40 o
   2   9   1       11.37       12.66      0.88 o
   3   9   1        9.70       13.45      0.91 o
   4   9   1       19.99       15.12      1.09 o
   5   9   1       11.70       11.00      1.64 o
   6   9   1       10.37        9.04      1.20 o
   7   9   1        1.06        0.63      0.93 o
   8   9   1        4.67        4.39      1.43 o
   9   9   1       14.03       12.97      1.92 o
  -9  10   1        0.86        1.21      1.78 o
  -8  10   1       16.79       17.77      3.49 o
  -7  10   1        6.76        5.93      1.26 o
  -6  10   1       35.68       27.13      2.20 o
  -5  10   1       13.16       14.70      1.59 o
  -4  10   1      156.09      139.91      3.85 o
  -3  10   1      388.45      368.59      7.80 o
  -2  10   1      318.78      296.79      6.42 o
  -1  10   1      692.07      629.50     12.64 o
   0  10   1        1.62        2.17      0.61 o
   1  10   1       70.69       71.37      2.13 o
   2  10   1        0.09        0.24      0.63 o
   3  10   1      185.42      173.81      4.43 o
   4  10   1       51.20       44.73      2.25 o
   5  10   1       36.56       35.56      1.96 o
   6  10   1        4.93        2.93      1.08 o
   7  10   1       12.51       15.65      1.58 o
   8  10   1        0.00       -0.45      1.27 o
  -8  11   1        8.19        6.25      2.74 o
  -7  11   1       18.71       16.07      1.69 o
  -6  11   1       39.33       36.40      2.14 o
  -5  11   1        0.46       -0.58      0.90 o
  -4  11   1       33.25       30.07      1.56 o
  -3  11   1       65.31       64.67      2.30 o
  -2  11   1       41.61       33.50      1.49 o
  -1  11   1        9.75        9.94      1.02 o
   0  11   1      146.10      137.99      3.47 o
   1  11   1      103.56      105.24      2.86 o
   2  11   1      130.58      109.36      3.18 o
   3  11   1        4.32        3.41      0.88 o
   4  11   1       21.75       19.81      1.52 o
   5  11   1        0.01       -0.76      0.92 o
   6  11   1        0.00       -1.06      1.06 o
   7  11   1       97.89      108.27      4.68 o
   8  11   1       12.07        9.24      1.80 o
  -7  12   1       10.67       15.89      1.96 o
  -6  12   1        0.66       -0.09      1.01 o
  -5  12   1        5.15        4.27      1.16 o
  -4  12   1        6.51        9.12      1.27 o
  -3  12   1        0.08       -0.51      0.75 o
  -2  12   1       22.38       23.38      1.32 o
  -1  12   1      257.94      243.76      5.57 o
   0  12   1       66.24       72.46      2.36 o
   1  12   1        6.99        9.82      1.09 o
   2  12   1       57.13       53.76      2.19 o
   3  12   1       11.87        9.85      1.59 o
   4  12   1        2.74        3.05      1.06 o
   5  12   1       27.39       30.21      1.97 o
   6  12   1       41.36       40.60      3.70 o
   7  12   1        1.46        3.90      1.56 o
  -7  13   1        0.09       -1.20      1.78 o
  -6  13   1        4.28        4.18      1.52 o
  -5  13   1        0.71        0.91      1.63 o
  -4  13   1        2.71        4.14      1.22 o
  -3  13   1      125.28      135.19      4.52 o
  -2  13   1        2.30        3.48      0.96 o
  -1  13   1       21.38       22.59      1.60 o
   0  13   1       18.09       18.26      1.36 o
   1  13   1       37.59       38.19      1.83 o
   2  13   1       77.30       70.70      2.93 o
   3  13   1       37.10       41.05      2.24 o
   4  13   1        3.93        5.18      1.24 o
   5  13   1       32.72       42.29      2.41 o
   6  13   1        5.76        5.19      1.37 o
   7  13   1       16.57       24.92      2.49 o
  -6  14   1       18.70       22.61      2.52 o
  -5  14   1        0.15        0.58      1.34 o
  -4  14   1       28.95       27.55      2.33 o
  -3  14   1        1.04       -1.14      1.14 o
  -2  14   1       34.31       33.54      2.40 o
  -1  14   1      122.22      128.69      4.22 o
   0  14   1        7.14        7.02      1.21 o
   1  14   1        0.69        0.46      1.01 o
   2  14   1       24.35       23.66      1.83 o
   3  14   1       24.86       27.43      2.90 o
   4  14   1        0.22        0.97      1.15 o
   5  14   1       22.57       31.21      2.25 o
   6  14   1        4.08        3.99      5.34 o
  -5  15   1        0.16        1.00      1.50 o
  -4  15   1       12.60       12.03      1.87 o
  -3  15   1        9.01        9.09      1.70 o
  -2  15   1       26.80       25.97      2.27 o
  -1  15   1        1.12        6.82      1.86 o
   0  15   1        9.67        9.90      1.69 o
   1  15   1       10.12       12.11      1.74 o
   2  15   1        0.05       -0.32      1.51 o
   3  15   1        0.25        0.76      1.78 o
   4  15   1       63.71       76.92      4.72 o
   5  15   1        2.15        3.39      1.96 o
  -3  16   1        9.48       10.34      2.83 o
  -2  16   1        1.82        2.80      1.79 o
  -1  16   1        5.33        7.27      2.18 o
   0  16   1       34.80       33.09      3.19 o
   1  16   1       16.50       16.40      2.06 o
   2  16   1        4.35        5.14      2.07 o
   3  16   1        2.09        2.84      1.40 o
  -1  17   1        0.02        3.13      2.02 o
   0  17   1        0.03        0.68      1.80 o
   1  17   1        4.50       10.23      2.44 o
 -11   0   2        6.31        2.39      2.71 o
 -10   0   2       55.26       54.55      5.13 o
  -9   0   2       44.53       40.04      3.09 o
  -8   0   2      349.37      338.24     10.29 o
  -7   0   2        0.65       -0.77      0.79 o
  -6   0   2       25.79       22.71      1.56 o
  -5   0   2      333.24      311.92      9.27 o
  -4   0   2       67.03       70.12      2.15 o
  -3   0   2      750.00      765.24     16.55 o
  -2   0   2      711.02      759.89     15.01 o
  -1   0   2       15.93       14.44      0.47 o
   0   0   2      518.22      475.03     32.39 o
   1   0   2     3966.78     4123.71    196.41 o
   2   0   2    20709.04    19073.49    930.66 o
   3   0   2     1576.17     1719.67     39.42 o
   4   0   2      689.97      783.01     18.79 o
   5   0   2        7.38        6.19      0.63 o
   6   0   2      229.92      223.37      5.91 o
   7   0   2       14.87       17.05      2.42 o
   8   0   2       12.11       12.87      1.75 o
   9   0   2        6.67        7.35      1.67 o
  10   0   2        6.54        6.17      1.82 o
 -11   1   2       10.37       11.34      2.38 o
 -10   1   2       29.90       35.78      5.36 o
  -9   1   2        5.91        3.69      1.13 o
  -8   1   2       24.82       22.24      1.28 o
  -7   1   2        9.61        8.20      0.81 o
  -6   1   2      107.29      113.70      2.99 o
  -5   1   2      140.08      137.73      2.58 o
  -4   1   2      130.71      126.50      2.32 o
  -3   1   2      802.44      744.96     11.39 o
  -2   1   2     2486.80     2446.01     35.27 o
  -1   1   2     2907.61     2792.80     38.12 o
   0   1   2      563.90      555.20      8.12 o
   1   1   2       39.17       31.58      0.70 o
   2   1   2     1636.74     1699.86     32.56 o
   3   1   2       37.20       44.39      0.90 o
   4   1   2     1798.42     1877.75     31.40 o
   5   1   2       43.43       49.94      1.23 o
   6   1   2      301.13      313.76      5.67 o
   7   1   2       34.73       27.29      1.49 o
   8   1   2       18.42       18.62      1.37 o
   9   1   2       28.28       35.32      1.95 o
  10   1   2        0.00       -0.96      0.96 o
 -11   2   2        4.66        4.70      2.39 o
 -10   2   2        5.15        3.37      1.71 o
  -9   2   2       13.71       12.24      1.45 o
  -8   2   2       31.94       38.19      1.62 o
  -7   2   2      149.43      138.28      3.38 o
  -6   2   2        0.00       -0.20      0.37 o
  -5   2   2      220.63      216.58      3.83 o
  -4   2   2       48.21       58.79      1.29 o
  -3   2   2        0.35        0.58      0.20 o
  -2   2   2      445.69      482.48      6.52 o
  -1   2   2      540.51      583.81      8.52 o
   0   2   2     1047.11     1094.57     16.23 o
   1   2   2      858.31      903.46     14.16 o
   2   2   2      161.65      204.30      3.17 o
   3   2   2       95.55       92.65      1.58 o
   4   2   2     3216.88     3409.95     56.83 o
   5   2   2      259.40      248.65      4.52 o
   6   2   2      370.58      381.10      6.78 o
   7   2   2       11.33       11.23      1.10 o
   8   2   2       20.93       15.80      1.33 o
   9   2   2        0.71        0.90      0.94 o
  10   2   2       15.85       17.21      1.67 o
 -10   3   2       10.01        6.76      2.01 o
  -9   3   2        2.05        1.58      1.16 o
  -8   3   2       71.71       72.81      2.13 o
  -7   3   2       84.71       82.23      2.19 o
  -6   3   2       23.84       28.90      1.11 o
  -5   3   2      135.83      138.35      2.48 o
  -4   3   2      358.57      366.03      5.78 o
  -3   3   2      150.15      138.91      2.47 o
  -2   3   2       37.76       29.85      0.72 o
  -1   3   2       12.80       11.54      0.41 o
   0   3   2      754.46      729.51     11.51 o
   1   3   2     2746.42     2801.84     43.70 o
   2   3   2        9.22        9.71      0.51 o
   3   3   2       11.09       10.36      0.41 o
   4   3   2     1892.81     2026.64     32.10 o
   5   3   2       58.28       66.11      1.54 o
   6   3   2     1197.63     1182.88     21.34 o
   7   3   2       78.14       79.68      2.48 o
   8   3   2       10.58       12.13      1.25 o
   9   3   2        0.08       -0.28      0.94 o
  10   3   2        0.18       -0.71      1.04 o
 -10   4   2        0.48        1.27      2.05 o
  -9   4   2       20.92       24.21      2.10 o
  -8   4   2       42.00       37.44      1.82 o
  -7   4   2      172.36      168.63      4.01 o
  -6   4   2        3.44        2.76      0.63 o
  -5   4   2        0.31        0.95      0.40 o
  -4   4   2       94.15      106.67      2.10 o
  -3   4   2       28.24       33.73      0.93 o
  -2   4   2        3.89        4.04      0.30 o
  -1   4   2       13.17       13.61      0.49 o
   0   4   2      795.54      792.55     13.35 o
   1   4   2      471.33      500.96      8.51 o
   2   4   2      374.63      407.19      7.95 o
   3   4   2        2.70        0.26      0.32 o
   4   4   2      247.24      280.78      4.77 o
   5   4   2        1.24        0.98      0.48 o
   6   4   2     2955.04     2887.17     55.79 o
   7   4   2      113.07      110.93      3.55 o
   8   4   2      142.25      120.66      3.99 o
   9   4   2       22.54       22.96      1.74 o
  10   4   2       24.26       31.01      2.08 o
 -10   5   2       11.12       10.94      2.16 o
  -9   5   2       49.58       54.61      3.04 o
  -8   5   2       26.42       24.30      1.54 o
  -7   5   2       52.55       56.43      1.98 o
  -6   5   2        0.05        1.12      0.60 o
  -5   5   2        0.53       -0.20      0.36 o
  -4   5   2      109.41      119.90      2.32 o
  -3   5   2       14.31       16.84      0.71 o
  -2   5   2        6.02       10.72      0.55 o
  -1   5   2        4.14        6.81      0.44 o
   0   5   2        7.11        8.50      0.41 o
   1   5   2       21.77       12.58      0.49 o
   2   5   2        0.01        0.31      0.25 o
   3   5   2      741.67      837.77     14.26 o
   4   5   2      119.28      114.63      2.20 o
   5   5   2      103.81      109.14      2.34 o
   6   5   2      404.05      420.21      9.47 o
   7   5   2       39.77       39.87      1.75 o
   8   5   2      267.01      239.12      7.17 o
   9   5   2       44.41       44.12      2.96 o
  10   5   2       37.48       35.99      2.67 o
 -10   6   2        2.08        0.13      1.66 o
  -9   6   2        2.42        1.83      1.36 o
  -8   6   2        3.64        3.39      1.13 o
  -7   6   2       91.09       92.16      2.69 o
  -6   6   2       51.22       53.28      1.82 o
  -5   6   2        3.20        2.24      0.59 o
  -4   6   2       42.08       41.97      1.21 o
  -3   6   2        5.15        4.18      0.61 o
  -2   6   2       10.66       20.36      0.91 o
  -1   6   2      598.12      652.74     11.90 o
   0   6   2       50.13       72.05      1.66 o
   1   6   2     1516.56     1663.82     27.86 o
   2   6   2       36.07       49.17      1.21 o
   3   6   2      131.08      137.54      2.87 o
   4   6   2       23.26       26.17      0.90 o
   5   6   2       51.18       56.03      2.62 o
   6   6   2      243.91      234.73      5.70 o
   7   6   2        0.90        0.63      0.75 o
   8   6   2      126.24      119.68      4.07 o
   9   6   2        0.53        0.89      1.14 o
  10   6   2        1.70        6.45      1.63 o
 -10   7   2        7.19        7.83      2.10 o
  -9   7   2        1.10        2.43      2.18 o
  -8   7   2        6.39        5.32      1.18 o
  -7   7   2       60.79       60.13      2.56 o
  -6   7   2       11.71        8.91      1.03 o
  -5   7   2      702.23      657.50     13.14 o
  -4   7   2        0.10        1.03      0.45 o
  -3   7   2     1025.64     1017.25     17.39 o
  -2   7   2       11.26       13.11      0.89 o
  -1   7   2      492.00      517.38      9.58 o
   0   7   2       12.64       15.84      0.71 o
   1   7   2       51.66       39.95      1.29 o
   2   7   2      143.69      128.37      2.74 o
   3   7   2       29.14       26.30      1.04 o
   4   7   2       74.61       68.88      1.78 o
   5   7   2       74.52       61.06      2.35 o
   6   7   2        7.65        7.43      1.02 o
   7   7   2       48.65       45.78      2.52 o
   8   7   2      196.62      189.97      8.99 o
   9   7   2        0.05        2.01      1.41 o
  -9   8   2        4.41        3.00      1.57 o
  -8   8   2        3.13        3.84      1.18 o
  -7   8   2        3.56        3.08      1.08 o
  -6   8   2        0.12        0.93      0.86 o
  -5   8   2       95.59       95.86      2.91 o
  -4   8   2      155.35      161.94      3.83 o
  -3   8   2        1.79        0.67      0.50 o
  -2   8   2      158.85      146.13      3.40 o
  -1   8   2       29.08       18.35      0.85 o
   0   8   2       63.35       65.67      1.58 o
   1   8   2        6.53        2.20      0.52 o
   2   8   2       54.25       52.03      1.60 o
   3   8   2        1.44        1.87      0.50 o
   4   8   2      196.68      168.64      4.21 o
   5   8   2      125.21      130.43      3.99 o
   6   8   2       14.41       15.38      1.33 o
   7   8   2       11.98       14.55      1.60 o
   8   8   2       15.98       15.93      2.38 o
   9   8   2       20.40       21.14      2.12 o
  -9   9   2        0.04       -0.74      1.38 o
  -8   9   2        0.88        0.53      0.99 o
  -7   9   2        0.16       -0.42      0.91 o
  -6   9   2        1.91        1.22      1.11 o
  -5   9   2      267.45      249.43      6.07 o
  -4   9   2       19.00       20.93      1.18 o
  -3   9   2     1230.99     1160.76     22.61 o
  -2   9   2        4.02        2.27      0.53 o
  -1   9   2      142.34      145.88      3.20 o
   0   9   2       68.81       62.91      1.60 o
   1   9   2      130.71      120.54      2.94 o
   2   9   2        1.95        1.09      0.57 o
   3   9   2      119.85      117.37      3.34 o
   4   9   2       34.26       29.02      1.64 o
   5   9   2      157.37      129.14      4.04 o
   6   9   2       10.74       11.38      1.44 o
   7   9   2       13.19       10.54      1.57 o
   8   9   2        0.05        0.05      1.35 o
   9   9   2       28.47       30.02      4.38 o
  -9  10   2        0.97        1.55      1.67 o
  -8  10   2        0.47       -1.15      1.16 o
  -7  10   2        0.20       -0.65      0.90 o
  -6  10   2       22.92       23.05      1.72 o
  -5  10   2       18.69       18.49      1.30 o
  -4  10   2       16.06       19.36      1.69 o
  -3  10   2       22.38       21.59      1.22 o
  -2  10   2      146.27      144.73      3.58 o
  -1  10   2      338.57      336.36      6.64 o
   0  10   2       93.31       90.36      2.31 o
   1  10   2      305.74      310.69      6.63 o
   2  10   2      179.07      162.40      3.84 o
   3  10   2      201.11      197.47      4.91 o
   4  10   2        3.40        1.89      0.91 o
   5  10   2        0.02       -0.01      0.87 o
   6  10   2        0.53       -0.71      0.88 o
   7  10   2       42.57       46.43      2.77 o
   8  10   2        0.00       -1.19      1.19 o
  -8  11   2        7.90        9.18      1.77 o
  -7  11   2        4.73        4.32      1.70 o
  -6  11   2        0.63       -0.93      0.93 o
  -5  11   2        5.67        5.67      1.17 o
  -4  11   2        3.30        2.89      0.87 o
  -3  11   2        0.06       -0.17      0.70 o
  -2  11   2       61.96       55.20      1.96 o
  -1  11   2      208.63      199.44      4.64 o
   0  11   2      393.41      364.98      7.75 o
   1  11   2      235.74      235.97      5.32 o
   2  11   2      137.82      131.80      3.64 o
   3  11   2        7.25        4.44      1.04 o
   4  11   2        0.05        0.92      0.91 o
   5  11   2       35.23       27.58      1.82 o
   6  11   2        1.07        2.34      1.11 o
   7  11   2       35.31       32.85      2.47 o
   8  11   2        1.62        3.56      2.03 o
  -7  12   2        3.92        3.15      1.44 o
  -6  12   2        0.80        1.30      1.82 o
  -5  12   2       14.87       13.00      1.48 o
  -4  12   2        3.18        1.64      0.89 o
  -3  12   2       40.46       35.71      1.75 o
  -2  12   2        1.06        2.39      0.78 o
  -1  12   2        3.54        3.78      0.88 o
   0  12   2       58.32       53.43      2.15 o
   1  12   2      323.81      309.30      7.36 o
   2  12   2        9.19        9.92      1.27 o
   3  12   2       29.47       33.79      1.93 o
   4  12   2        0.44       -0.47      1.02 o
   5  12   2        0.21       -0.62      0.99 o
   6  12   2        1.89        2.27      1.20 o
   7  12   2        0.04        0.14      1.72 o
  -7  13   2       13.07       16.94      2.15 o
  -6  13   2       16.28       14.53      1.92 o
  -5  13   2        0.06       -0.55      1.19 o
  -4  13   2        7.75        8.75      1.53 o
  -3  13   2        3.34        3.92      1.09 o
  -2  13   2       32.02       33.53      1.91 o
  -1  13   2        8.29        7.18      1.03 o
   0  13   2        0.22        0.57      0.84 o
   1  13   2       66.53       59.81      2.61 o
   2  13   2       18.99       21.59      1.69 o
   3  13   2       24.32       26.70      1.85 o
   4  13   2        1.24        0.02      1.05 o
   5  13   2       36.57       35.34      2.23 o
   6  13   2       14.17       15.54      2.04 o
   7  13   2      119.46      129.67      5.53 o
  -6  14   2        2.53        3.87      1.63 o
  -5  14   2       31.09       30.21      3.24 o
  -4  14   2       11.36       11.28      1.72 o
  -3  14   2       27.38       24.13      3.21 o
  -2  14   2        2.50        2.18      1.05 o
  -1  14   2        3.32        3.31      1.08 o
   0  14   2        0.81        2.08      1.19 o
   1  14   2        1.19       -0.32      0.97 o
   2  14   2        4.95        8.51      1.39 o
   3  14   2       92.91      100.22      3.77 o
   4  14   2        0.02        1.51      1.14 o
   5  14   2        6.31       10.23      1.62 o
   6  14   2        3.10        1.78      1.68 o
  -5  15   2       14.47       15.72      2.12 o
  -4  15   2        0.72        0.93      1.73 o
  -3  15   2        0.64        0.10      1.29 o
  -2  15   2       25.50       26.86      2.86 o
  -1  15   2        2.46        3.78      1.34 o
   0  15   2        0.01        0.51      1.48 o
   1  15   2       22.79       25.13      2.23 o
   2  15   2        2.23        1.14      1.87 o
   3  15   2        9.45       10.26      1.76 o
   4  15   2        2.59        3.36      1.55 o
   5  15   2       14.61       21.17      2.31 o
  -3  16   2        1.77       -0.77      1.65 o
  -2  16   2        3.73        1.46      1.79 o
  -1  16   2        0.14        1.59      2.07 o
   0  16   2       14.41       15.14      2.02 o
   1  16   2        7.99       10.64      1.83 o
   2  16   2        5.31        4.89      1.58 o
   3  16   2       11.42       16.97      2.13 o
   0  17   2       10.46        4.43      2.14 o
 -11   1   3        0.42       -2.28      2.28 o
 -10   1   3        1.10        0.94      1.62 o
  -9   1   3      104.43      102.96      3.30 o
  -8   1   3      126.28      127.78      3.32 o
  -7   1   3       97.34      101.17      2.70 o
  -6   1   3      374.03      401.20      7.66 o
  -5   1   3       89.62       96.44      2.08 o
  -4   1   3       35.62       33.05      0.88 o
  -3   1   3       34.33       46.67      0.92 o
  -2   1   3     2871.13     2962.47     42.65 o
  -1   1   3    20600.98    17750.78    252.36 o
   0   1   3      231.42      297.74      5.57 o
   1   1   3     1272.01     1286.95     47.23 o
   2   1   3      935.03      929.56     18.59 o
   3   1   3     2632.20     2864.88     44.28 o
   4   1   3      277.11      283.14      5.34 o
   5   1   3      150.38      155.52      2.75 o
   6   1   3        9.13        9.79      0.54 o
   7   1   3      299.33      280.10      7.45 o
   8   1   3       32.38       29.59      1.64 o
   9   1   3       12.73        9.97      1.26 o
  10   1   3       11.00       14.29      1.56 o
 -11   2   3       13.01       12.34      2.40 o
 -10   2   3       14.78       15.44      2.34 o
  -9   2   3        5.19        4.47      1.14 o
  -8   2   3       22.88       22.60      1.29 o
  -7   2   3      132.56      133.29      3.32 o
  -6   2   3      773.08      773.53     14.23 o
  -5   2   3       51.26       56.86      1.44 o
  -4   2   3       77.83       80.01      1.63 o
  -3   2   3       92.52      112.81      1.96 o
  -2   2   3      875.22      846.76     12.90 o
  -1   2   3       85.89       71.83      1.17 o
   0   2   3       12.11       11.43      0.39 o
   1   2   3      115.28      139.15      2.56 o
   2   2   3        0.15        0.58      0.19 o
   3   2   3     1237.10     1280.34     22.72 o
   4   2   3      764.56      807.09     14.74 o
   5   2   3       37.24       52.65      1.55 o
   6   2   3       50.31       63.41      1.69 o
   7   2   3      721.44      688.37     17.01 o
   8   2   3        0.10        0.68      0.80 o
   9   2   3        0.01        1.08      0.96 o
  10   2   3        3.87        4.69      1.25 o
 -10   3   3       62.86       64.11      4.04 o
  -9   3   3       41.28       40.94      2.20 o
  -8   3   3        0.11        0.08      0.66 o
  -7   3   3       68.73       73.18      2.05 o
  -6   3   3      202.99      220.83      4.00 o
  -5   3   3      164.82      178.58      3.26 o
  -4   3   3      339.56      332.71      5.28 o
  -3   3   3       61.31       62.40      1.23 o
  -2   3   3      155.12      153.01      2.53 o
  -1   3   3        2.56        0.12      0.21 o
   0   3   3     1644.70     1692.81     27.92 o
   1   3   3       68.36       69.15      1.98 o
   2   3   3      339.22      346.27      5.30 o
   3   3   3      371.35      440.74      7.33 o
   4   3   3     1094.58     1189.41     21.51 o
   5   3   3     1814.88     1893.78     34.26 o
   6   3   3       46.92       43.62      1.50 o
   7   3   3        1.64        0.59      0.82 o
   8   3   3       12.69       14.84      1.32 o
   9   3   3       19.04       17.29      1.53 o
  10   3   3        3.75        1.87      1.18 o
 -10   4   3        0.01       -0.39      3.56 o
  -9   4   3        6.94        5.25      1.33 o
  -8   4   3        5.49        3.78      0.86 o
  -7   4   3       54.06       49.91      1.82 o
  -6   4   3        3.34        2.85      0.55 o
  -5   4   3       14.66       18.42      0.74 o
  -4   4   3      728.12      795.43     13.64 o
  -3   4   3       14.98       10.80      0.49 o
  -2   4   3     1016.15     1068.31     17.09 o
  -1   4   3       22.77       19.25      0.62 o
   0   4   3     1256.38     1358.03     24.20 o
   1   4   3      203.27      246.91      4.05 o
   2   4   3     1421.96     1529.01     25.60 o
   3   4   3       82.62       91.12      1.71 o
   4   4   3      219.27      222.97      4.38 o
   5   4   3        2.82        3.07      0.59 o
   6   4   3       15.20       13.59      0.89 o
   7   4   3       16.28       13.94      1.20 o
   8   4   3      121.61      115.38      3.99 o
   9   4   3        1.08        0.66      1.02 o
  10   4   3        4.08        4.41      1.69 o
 -10   5   3       10.38       13.09      2.24 o
  -9   5   3        0.19        0.55      1.00 o
  -8   5   3       72.95       71.50      3.49 o
  -7   5   3       74.84       69.33      2.20 o
  -6   5   3      177.29      177.58      3.84 o
  -5   5   3        0.09       -0.27      0.39 o
  -4   5   3        0.01       -0.10      0.30 o
  -3   5   3      615.52      632.32     10.90 o
  -2   5   3       41.20       55.22      1.29 o
  -1   5   3      683.78      698.56     11.91 o
   0   5   3      453.26      490.45      8.43 o
   1   5   3      429.57      461.58      8.43 o
   2   5   3        3.50        2.94      0.54 o
   3   5   3       84.88      116.59      2.80 o
   4   5   3       29.45       19.86      0.81 o
   5   5   3      469.04      433.76      8.87 o
   6   5   3      264.05      265.61      6.28 o
   7   5   3       63.25       62.68      2.48 o
   8   5   3      240.53      223.02      7.22 o
   9   5   3       16.08       18.69      1.64 o
  10   5   3       62.90       60.09      3.58 o
 -10   6   3        0.39        0.22      1.64 o
  -9   6   3        0.52        1.41      1.18 o
  -8   6   3        7.91        7.71      1.23 o
  -7   6   3       15.33       13.67      1.19 o
  -6   6   3      147.28      148.34      3.62 o
  -5   6   3      133.39      122.65      3.67 o
  -4   6   3        2.15        1.74      0.85 o
  -3   6   3        2.50        4.59      0.53 o
  -2   6   3     2033.84     2160.73     36.28 o
  -1   6   3      470.35      479.28      8.85 o
   0   6   3      473.86      537.16      9.82 o
   1   6   3      198.35      221.61      4.30 o
   2   6   3      411.64      461.77      8.53 o
   3   6   3        4.09        6.82      0.46 o
   4   6   3      215.08      201.43      3.78 o
   5   6   3      171.53      147.83      4.03 o
   6   6   3        6.23        4.77      0.83 o
   7   6   3       22.95       22.82      1.52 o
   8   6   3       28.90       26.59      1.78 o
   9   6   3       58.70       69.66      2.99 o
  10   6   3      120.81      101.59      4.50 o
 -10   7   3        4.04        3.10      1.79 o
  -9   7   3        0.44       -1.06      1.09 o
  -8   7   3       10.97       14.16      1.92 o
  -7   7   3       10.80       14.11      1.83 o
  -6   7   3        0.03       -0.67      0.67 o
  -5   7   3      657.51      652.72     13.10 o
  -4   7   3      464.03      427.20      8.13 o
  -3   7   3      140.04      134.93      2.93 o
  -2   7   3        2.75        6.50      0.54 o
  -1   7   3      331.25      295.21      5.68 o
   0   7   3      138.67      163.18      3.57 o
   1   7   3       41.58       47.20      1.42 o
   2   7   3       40.05       40.65      1.19 o
   3   7   3        7.75       11.50      0.61 o
   4   7   3        1.55        2.37      0.55 o
   5   7   3      239.49      224.78      6.04 o
   6   7   3        1.03        0.92      0.76 o
   7   7   3        0.01       -0.08      1.02 o
   8   7   3        0.88        1.75      1.42 o
   9   7   3        0.14       -0.94      1.20 o
  -9   8   3        2.50        2.48      1.58 o
  -8   8   3        0.10        1.21      1.02 o
  -7   8   3       41.74       42.31      2.16 o
  -6   8   3       46.31       45.09      1.95 o
  -5   8   3       15.56       13.13      1.01 o
  -4   8   3        6.45        6.21      0.81 o
  -3   8   3      407.76      365.48      7.59 o
  -2   8   3       23.62       36.59      1.25 o
  -1   8   3      142.08      143.01      3.09 o
   0   8   3      239.44      248.94      4.92 o
   1   8   3      249.78      260.95      5.50 o
   2   8   3      133.77      123.41      2.92 o
   3   8   3       66.72       53.11      1.51 o
   4   8   3      347.09      302.00      7.03 o
   5   8   3      324.18      280.36      7.39 o
   6   8   3       16.81       17.99      1.39 o
   7   8   3       26.72       23.44      1.88 o
   8   8   3        9.39        5.90      1.44 o
   9   8   3        4.20        3.44      1.46 o
  -9   9   3        0.10       -0.27      2.23 o
  -8   9   3        7.04        7.80      1.53 o
  -7   9   3        4.54        2.60      1.07 o
  -6   9   3        3.36        5.62      1.00 o
  -5   9   3        0.28       -0.41      0.75 o
  -4   9   3       58.91       56.19      1.92 o
  -3   9   3      344.95      310.47      6.64 o
  -2   9   3      194.39      202.91      4.24 o
  -1   9   3      529.26      511.33      9.63 o
   0   9   3      101.92       98.58      2.37 o
   1   9   3        5.38       11.46      0.81 o
   2   9   3      335.57      367.05      7.59 o
   3   9   3      394.32      331.94      7.52 o
   4   9   3        5.82        3.21      0.91 o
   5   9   3        0.39       -0.52      0.84 o
   6   9   3        0.98        0.80      0.89 o
   7   9   3        7.27        8.06      1.44 o
   8   9   3       31.32       32.96      2.35 o
   9   9   3       28.88       29.76      3.10 o
  -9  10   3        4.56        5.08      1.92 o
  -8  10   3       16.24       18.06      2.01 o
  -7  10   3        3.85        1.89      1.19 o
  -6  10   3        0.24        0.03      0.97 o
  -5  10   3        0.28       -0.25      0.76 o
  -4  10   3        0.44       -0.43      0.62 o
  -3  10   3      294.02      272.51      6.00 o
  -2  10   3      121.38      114.95      3.01 o
  -1  10   3      694.49      637.44     11.95 o
   0  10   3      265.29      247.33      5.06 o
   1  10   3       67.39       57.58      1.86 o
   2  10   3       43.13       30.99      1.46 o
   3  10   3      259.28      252.09      6.80 o
   4  10   3      170.61      150.32      5.26 o
   5  10   3       14.10       18.42      1.44 o
   6  10   3        1.37        3.17      1.19 o
   7  10   3        0.00        0.63      1.22 o
   8  10   3        7.50        7.63      1.57 o
  -8  11   3        5.51        7.59      1.66 o
  -7  11   3        0.03       -0.06      1.34 o
  -6  11   3        2.11        3.31      1.60 o
  -5  11   3       21.32       21.48      1.46 o
  -4  11   3        9.26        8.47      1.06 o
  -3  11   3       15.91       12.99      1.19 o
  -2  11   3        0.00       -0.16      0.72 o
  -1  11   3      910.14      906.84     17.99 o
   0  11   3        1.99        2.27      0.78 o
   1  11   3        0.04        0.61      0.78 o
   2  11   3        7.35        2.49      1.33 o
   3  11   3        6.61        9.04      1.21 o
   4  11   3       91.69       83.92      3.11 o
   5  11   3        3.07        1.42      0.98 o
   6  11   3        3.53        0.90      1.19 o
   7  11   3        3.25        1.18      1.31 o
   8  11   3        0.75       -1.22      1.22 o
  -7  12   3       10.87       11.36      1.86 o
  -6  12   3        1.38        0.79      1.52 o
  -5  12   3        6.79        4.15      2.02 o
  -4  12   3        3.40        1.83      0.97 o
  -3  12   3       42.00       38.21      2.07 o
  -2  12   3       27.31       29.00      1.57 o
  -1  12   3      240.63      210.90      5.37 o
   0  12   3      135.45      127.44      3.66 o
   1  12   3      256.80      249.68      6.94 o
   2  12   3       64.93       61.45      2.66 o
   3  12   3      103.10       95.50      3.43 o
   4  12   3        1.13        0.91      0.99 o
   5  12   3       13.68       13.04      1.48 o
   6  12   3       72.80       77.07      3.72 o
   7  12   3        6.37        5.44      1.67 o
  -7  13   3        2.62        3.68      1.61 o
  -6  13   3        5.45        4.92      1.59 o
  -5  13   3        7.29        3.97      1.46 o
  -4  13   3       15.23       15.40      1.93 o
  -3  13   3        2.51        2.82      1.05 o
  -2  13   3        6.07        4.91      1.10 o
  -1  13   3       18.99       20.82      1.44 o
   0  13   3       39.58       34.55      2.01 o
   1  13   3      156.97      165.18      5.14 o
   2  13   3       14.31       13.38      1.45 o
   3  13   3       88.63       92.25      3.47 o
   4  13   3        8.72        8.38      1.38 o
   5  13   3       14.32       14.07      1.80 o
   6  13   3        2.32        3.71      1.53 o
  -6  14   3        0.76        2.45      2.10 o
  -5  14   3        5.69        7.22      1.62 o
  -4  14   3        1.90       -0.40      1.17 o
  -3  14   3        4.07        1.87      1.03 o
  -2  14   3        1.16        0.89      1.20 o
  -1  14   3        4.90        4.03      1.35 o
   0  14   3       22.85       21.68      1.75 o
   1  14   3       15.99       16.29      1.60 o
   2  14   3       24.30       28.07      1.97 o
   3  14   3       79.75       70.79      3.10 o
   4  14   3       54.12       65.46      3.04 o
   5  14   3      102.67      107.04      4.78 o
   6  14   3       95.27      116.28      5.15 o
  -5  15   3        0.01       -0.79      1.52 o
  -4  15   3        0.74        1.01      1.82 o
  -3  15   3       18.72       14.57      2.92 o
  -2  15   3       14.93       17.57      2.06 o
  -1  15   3       66.79       66.92      3.47 o
   0  15   3       26.87       24.91      2.21 o
   1  15   3        0.77       -0.74      1.14 o
   2  15   3        2.85        2.12      1.22 o
   3  15   3        0.70       -1.13      1.13 o
   4  15   3        3.63        4.63      1.47 o
  -3  16   3        0.84        1.92      1.94 o
  -2  16   3        9.44       10.19      2.33 o
  -1  16   3        6.59        5.54      1.67 o
   0  16   3        1.59        2.30      1.40 o
   1  16   3        6.56        4.17      1.49 o
   2  16   3        3.51        3.41      1.43 o
   3  16   3        3.19        1.96      1.57 o
 -11   0   4        0.03       -2.03      2.03 o
 -10   0   4        0.04       -1.71      1.71 o
  -9   0   4        2.66        2.42      1.49 o
  -8   0   4       13.66       10.96      1.42 o
  -7   0   4      116.20      107.68      4.03 o
  -6   0   4      234.17      233.12      6.30 o
  -5   0   4      257.58      248.44      6.51 o
  -4   0   4       11.62        4.27      0.58 o
  -3   0   4      462.30      420.71      9.31 o
  -2   0   4     1886.20     1913.30     45.20 o
  -1   0   4    41194.60    34491.05   1279.22 o
   0   0   4     1866.19     1819.76     68.13 o
   1   0   4       61.25       58.08      3.35 o
   2   0   4     1355.90     1550.97     49.50 o
   3   0   4     1095.69     1224.22     27.21 o
   4   0   4        0.01        0.84      0.48 o
   5   0   4        0.09        0.24      0.47 o
   6   0   4      565.38      548.90     16.01 o
   7   0   4        0.10        0.38      0.94 o
   8   0   4       93.15      107.20      4.97 o
   9   0   4       75.71       84.59      4.43 o
  10   0   4        0.99        3.21      1.61 o
 -11   1   4        0.24       -0.63      1.60 o
 -10   1   4        0.03       -1.35      1.35 o
  -9   1   4       87.91       94.38      3.39 o
  -8   1   4        1.43        1.21      0.81 o
  -7   1   4       26.43       27.53      1.27 o
  -6   1   4       34.17       28.73      1.05 o
  -5   1   4       67.93       74.62      1.73 o
  -4   1   4     1573.46     1540.11     25.93 o
  -3   1   4     1039.04     1000.49     15.25 o
  -2   1   4        2.35        2.06      0.22 o
  -1   1   4     2959.79     2844.35     40.39 o
   0   1   4     1199.62     1130.22     28.00 o
   1   1   4      322.76      317.19      9.94 o
   2   1   4        8.55        7.88      0.46 o
   3   1   4      481.36      511.48      8.63 o
   4   1   4        7.16        8.77      0.44 o
   5   1   4       37.96       32.84      0.90 o
   6   1   4        4.74        4.62      0.59 o
   7   1   4       30.89       28.66      1.63 o
   8   1   4        1.38        0.97      0.80 o
   9   1   4        0.30        0.82      0.92 o
  10   1   4       22.89       29.51      1.96 o
 -11   2   4       11.80       14.43      4.29 o
 -10   2   4        2.62        1.75      1.69 o
  -9   2   4        0.00       -1.15      1.15 o
  -8   2   4       10.35        9.88      1.01 o
  -7   2   4       10.62        9.03      0.87 o
  -6   2   4       48.98       39.97      1.38 o
  -5   2   4        6.24        6.45      0.53 o
  -4   2   4      689.08      765.41     13.10 o
  -3   2   4      276.64      291.66      4.90 o
  -2   2   4     1402.79     1464.42     22.16 o
  -1   2   4     5373.89     5166.99     90.15 o
   0   2   4      165.77      189.18      3.05 o
   1   2   4      624.98      645.84     12.19 o
   2   2   4        0.80        0.60      0.20 o
   3   2   4      634.75      689.61     12.35 o
   4   2   4        8.66        8.07      0.42 o
   5   2   4       12.81       20.74      0.71 o
   6   2   4        3.04        2.93      0.57 o
   7   2   4        7.03       11.45      1.07 o
   8   2   4        0.41        0.59      1.26 o
   9   2   4       30.26       30.18      1.83 o
  10   2   4        1.30        1.72      1.13 o
 -10   3   4        0.02        1.02      1.51 o
  -9   3   4      121.30      137.77      5.04 o
  -8   3   4       23.32       23.93      1.35 o
  -7   3   4       51.75       56.48      1.74 o
  -6   3   4       88.37       86.90      2.21 o
  -5   3   4       40.12       47.42      1.29 o
  -4   3   4       11.01       10.63      0.59 o
  -3   3   4      239.38      247.12      3.99 o
  -2   3   4     2547.34     2590.03     41.01 o
  -1   3   4       20.91       26.84      0.73 o
   0   3   4      396.01      422.00      7.63 o
   1   3   4      400.28      416.42      7.49 o
   2   3   4      355.73      386.90      7.00 o
   3   3   4      584.85      651.47     10.33 o
   4   3   4      168.89      150.87      2.83 o
   5   3   4       71.30       73.08      1.62 o
   6   3   4      234.12      222.47      4.84 o
   7   3   4       23.11       21.47      1.35 o
   8   3   4       12.55       13.62      1.36 o
   9   3   4        0.92        1.79      1.01 o
  10   3   4        5.81        5.15      1.27 o
 -10   4   4        0.05       -0.12      1.41 o
  -9   4   4        1.04        2.54      1.25 o
  -8   4   4       21.86       19.34      1.37 o
  -7   4   4      204.01      198.21      4.25 o
  -6   4   4       56.00       53.70      1.52 o
  -5   4   4       14.11       11.80      0.63 o
  -4   4   4      620.24      694.57     11.97 o
  -3   4   4     1776.31     1922.92     32.21 o
  -2   4   4      816.94      861.22     13.85 o
  -1   4   4      252.15      213.66      3.84 o
   0   4   4     1640.32     1737.41     28.68 o
   1   4   4     1128.47     1253.56     19.68 o
   2   4   4      139.38      179.15      2.99 o
   3   4   4      325.27      330.53      5.77 o
   4   4   4        8.79        5.78      0.49 o
   5   4   4      285.30      264.15      5.30 o
   6   4   4      148.32      149.71      3.84 o
   7   4   4       24.85       24.34      2.15 o
   8   4   4       92.39       89.54      3.21 o
   9   4   4        0.57        1.04      1.04 o
  10   4   4       20.41       19.80      1.74 o
 -10   5   4       14.70       17.70      2.39 o
  -9   5   4       20.03       19.59      1.92 o
  -8   5   4       10.86       12.41      1.23 o
  -7   5   4       30.94       31.26      1.67 o
  -6   5   4       14.87       15.57      0.92 o
  -5   5   4       19.91       21.59      0.96 o
  -4   5   4      455.43      456.38      8.59 o
  -3   5   4      266.11      259.07      5.05 o
  -2   5   4       73.24       70.95      1.56 o
  -1   5   4      490.41      525.40      9.05 o
   0   5   4      152.60      166.96      3.51 o
   1   5   4      257.86      287.66      5.06 o
   2   5   4      403.42      375.92      6.54 o
   3   5   4      188.29      223.26      4.43 o
   4   5   4      256.58      266.44      5.09 o
   5   5   4      112.59      112.91      2.74 o
   6   5   4       23.58       20.90      1.03 o
   7   5   4        0.20        1.60      0.82 o
   8   5   4       28.01       27.97      1.73 o
   9   5   4        0.60        2.26      1.10 o
  10   5   4       17.32       15.13      1.69 o
 -10   6   4        0.00        0.96      1.68 o
  -9   6   4        0.74        1.62      1.25 o
  -8   6   4        3.01        3.22      1.14 o
  -7   6   4       41.71       39.55      1.82 o
  -6   6   4      159.45      156.75      4.10 o
  -5   6   4       22.99       16.96      1.29 o
  -4   6   4       21.12       26.75      1.07 o
  -3   6   4      939.73     1021.68     17.41 o
  -2   6   4       26.94       22.48      0.84 o
  -1   6   4      278.59      278.95      5.34 o
   0   6   4      940.31      989.20     17.83 o
   1   6   4     1565.37     1802.55     34.42 o
   2   6   4      117.64      154.18      3.17 o
   3   6   4      307.49      324.47      6.23 o
   4   6   4      328.76      315.89      6.00 o
   5   6   4      289.10      292.36      6.74 o
   6   6   4       17.56       17.63      1.27 o
   7   6   4        3.93        5.94      1.23 o
   8   6   4       53.25       52.30      2.69 o
   9   6   4        1.95        2.20      1.11 o
 -10   7   4       11.20        9.85      2.25 o
  -9   7   4       20.16       21.44      2.08 o
  -8   7   4       70.22       69.20      3.31 o
  -7   7   4       40.52       41.43      2.26 o
  -6   7   4      293.63      279.64      6.68 o
  -5   7   4      132.18      123.32      3.14 o
  -4   7   4       23.73       25.19      1.04 o
  -3   7   4        3.20        6.47      0.62 o
  -2   7   4      498.94      472.38      8.32 o
  -1   7   4       57.73       61.73      1.60 o
   0   7   4       14.05       17.95      0.83 o
   1   7   4       83.84       83.58      2.08 o
   2   7   4       59.80       62.46      1.47 o
   3   7   4       41.44       47.27      1.37 o
   4   7   4      447.16      427.06      9.54 o
   5   7   4      122.96      122.21      3.35 o
   6   7   4        2.74        2.24      0.93 o
   7   7   4       40.70       36.36      2.16 o
   8   7   4       66.90       74.62      3.46 o
   9   7   4        6.51        3.07      1.37 o
  -9   8   4       14.44       17.70      1.95 o
  -8   8   4        5.88        6.35      1.45 o
  -7   8   4        7.89        9.30      1.46 o
  -6   8   4        3.11        3.37      1.06 o
  -5   8   4        0.90        1.74      0.67 o
  -4   8   4       21.02       20.09      2.11 o
  -3   8   4      408.62      371.13      7.17 o
  -2   8   4       12.82       15.14      0.82 o
  -1   8   4      350.97      374.46      7.15 o
   0   8   4       36.73       41.16      1.28 o
   1   8   4       55.15       57.13      1.66 o
   2   8   4      149.24      162.60      3.64 o
   3   8   4        7.04        7.39      0.78 o
   4   8   4       11.01       15.95      1.05 o
   5   8   4       29.51       27.40      1.51 o
   6   8   4       60.80       59.52      2.80 o
   7   8   4       26.80       30.39      2.07 o
   8   8   4       10.08       14.13      1.81 o
   9   8   4        0.68        1.41      1.33 o
  -9   9   4        0.94        2.76      1.43 o
  -8   9   4        6.15        4.84      1.41 o
  -7   9   4       55.96       54.70      2.93 o
  -6   9   4       22.92       19.34      1.39 o
  -5   9   4        0.45        1.39      0.77 o
  -4   9   4       71.29       67.84      2.12 o
  -3   9   4        5.28        6.48      0.83 o
  -2   9   4      321.92      295.40      5.89 o
  -1   9   4      280.17      241.76      4.90 o
   0   9   4      607.77      551.24     10.83 o
   1   9   4        0.00        1.33      0.71 o
   2   9   4      281.97      259.27      6.00 o
   3   9   4        6.12        2.67      0.83 o
   4   9   4      101.74       98.07      3.27 o
   5   9   4        0.45       -0.34      0.82 o
   6   9   4        8.96        7.65      1.27 o
   7   9   4       11.32        9.64      1.47 o
   8   9   4        0.16        1.29      1.33 o
   9   9   4        0.59        0.25      1.30 o
  -9  10   4       14.00       12.32      3.45 o
  -8  10   4        1.66        2.86      1.44 o
  -7  10   4        2.84        4.22      1.31 o
  -6  10   4       10.87        7.58      1.22 o
  -5  10   4       56.14       58.19      2.25 o
  -4  10   4       28.40       28.18      1.37 o
  -3  10   4       57.82       52.19      1.87 o
  -2  10   4      325.00      312.07      6.74 o
  -1  10   4        8.54       13.61      1.19 o
   0  10   4      121.14      122.20      2.86 o
   1  10   4      104.75      133.81      3.55 o
   2  10   4        0.89       -0.49      0.82 o
   3  10   4       15.15       18.63      1.37 o
   4  10   4      314.39      299.44      9.55 o
   5  10   4        0.45        0.95      0.84 o
   6  10   4        1.02        0.15      1.06 o
   7  10   4        2.44        2.76      1.30 o
   8  10   4        2.78        3.46      1.43 o
  -8  11   4       12.33       17.32      2.03 o
  -7  11   4        6.64        5.29      1.47 o
  -6  11   4       18.73       20.79      3.11 o
  -5  11   4        2.88        2.71      0.96 o
  -4  11   4        2.72        0.97      0.98 o
  -3  11   4       29.87       28.46      1.42 o
  -2  11   4      227.15      210.58      4.89 o
  -1  11   4       19.66       15.43      1.21 o
   0  11   4      176.46      166.74      4.35 o
   1  11   4     1175.98     1063.81     25.46 o
   2  11   4       12.78       16.50      1.43 o
   3  11   4      127.63      125.16      4.02 o
   4  11   4       16.20       18.13      1.48 o
   5  11   4       51.34       57.94      2.55 o
   6  11   4       24.18       28.09      2.22 o
   7  11   4        0.15       -0.73      1.18 o
   8  11   4        4.61        5.09      1.61 o
  -7  12   4       30.34       32.53      2.54 o
  -6  12   4       19.94       17.89      1.97 o
  -5  12   4       17.89       21.51      1.68 o
  -4  12   4       23.42       21.26      1.64 o
  -3  12   4       62.77       67.98      2.47 o
  -2  12   4       23.37       22.90      1.46 o
  -1  12   4      157.20      144.97      4.02 o
   0  12   4        9.17        8.37      1.25 o
   1  12   4        0.10        2.20      1.04 o
   2  12   4       12.55       15.59      1.46 o
   3  12   4      205.39      198.75      7.02 o
   4  12   4        4.27        7.59      1.27 o
   5  12   4       30.89       31.10      2.27 o
   6  12   4       20.32       24.92      2.19 o
   7  12   4        4.78        5.45      1.64 o
  -7  13   4        1.21       -0.45      1.48 o
  -6  13   4        2.48        2.47      1.44 o
  -5  13   4       56.30       57.03      3.14 o
  -4  13   4       33.40       36.57      2.11 o
  -3  13   4        0.33        0.77      0.98 o
  -2  13   4        0.00       -0.05      0.87 o
  -1  13   4        1.44       -0.17      0.92 o
   0  13   4       45.49       40.65      2.22 o
   1  13   4       76.49       69.20      3.33 o
   2  13   4        0.00        1.33      1.06 o
   3  13   4      138.20      142.86      4.67 o
   4  13   4        4.26        4.85      1.24 o
   5  13   4       49.84       55.54      3.18 o
   6  13   4        1.41        0.05      1.53 o
  -6  14   4        0.49       -0.65      1.39 o
  -5  14   4        4.67        1.45      2.62 o
  -4  14   4       21.02       21.02      2.69 o
  -3  14   4       52.92       47.66      3.45 o
  -2  14   4       11.99       12.61      1.72 o
  -1  14   4        2.89        0.66      1.06 o
   0  14   4       11.54       10.96      1.42 o
   1  14   4        4.91        4.59      1.26 o
   2  14   4        1.45        0.25      1.35 o
   3  14   4       16.81       12.70      1.58 o
   4  14   4       28.04       35.79      2.26 o
   5  14   4       51.85       54.11      3.30 o
  -5  15   4        1.30       -0.14      1.62 o
  -4  15   4        6.33        4.58      1.98 o
  -3  15   4       44.66       42.43      3.52 o
  -2  15   4        9.40        7.52      1.61 o
  -1  15   4        8.41        9.04      1.68 o
   0  15   4        0.35       -1.17      1.17 o
   1  15   4       23.02       28.23      2.09 o
   2  15   4        6.12       11.20      1.62 o
   3  15   4       37.16       41.41      2.52 o
   4  15   4       50.32       57.68      3.51 o
  -3  16   4        0.41        0.58      2.72 o
  -2  16   4       10.15        8.78      4.47 o
  -1  16   4       41.02       52.00      3.54 o
   0  16   4        0.71       -0.56      1.78 o
   1  16   4        0.33        0.50      1.28 o
   2  16   4        2.21        0.18      1.40 o
   3  16   4       37.81       43.64      3.00 o
 -11   1   5        0.10        0.09      1.92 o
 -10   1   5        3.10        5.80      4.65 o
  -9   1   5       16.79       17.67      1.60 o
  -8   1   5       18.93       19.27      1.34 o
  -7   1   5       10.79       11.49      0.93 o
  -6   1   5      364.53      375.78      6.83 o
  -5   1   5      109.40      117.40      2.64 o
  -4   1   5      725.40      735.35     12.61 o
  -3   1   5      185.42      165.93      2.94 o
  -2   1   5      425.65      405.73      6.58 o
  -1   1   5     4215.73     4206.32     62.33 o
   0   1   5       16.19       17.59      0.55 o
   1   1   5       12.36       15.41      1.01 o
   2   1   5       66.49       69.02      1.58 o
   3   1   5        0.03        0.35      0.19 o
   4   1   5      206.39      233.71      5.15 o
   5   1   5       84.45       81.95      1.82 o
   6   1   5       71.36       81.57      2.51 o
   7   1   5      127.49      132.36      3.94 o
   8   1   5       49.93       49.71      2.15 o
   9   1   5       95.75       92.09      3.65 o
  10   1   5       16.88       20.14      1.84 o
 -10   2   5       13.75       15.20      2.36 o
  -9   2   5       85.61       97.39      3.53 o
  -8   2   5       68.62       66.54      2.40 o
  -7   2   5       28.55       30.22      1.35 o
  -6   2   5        0.50       -0.42      0.42 o
  -5   2   5      150.22      152.65      3.05 o
  -4   2   5       31.51       33.84      1.05 o
  -3   2   5      107.66      130.00      2.38 o
  -2   2   5       77.33       61.81      1.24 o
  -1   2   5     1278.55     1297.99     18.35 o
   0   2   5     1468.78     1435.88     25.12 o
   1   2   5      121.53      110.95      3.26 o
   2   2   5       68.27       74.79      2.07 o
   3   2   5       33.70       43.73      1.09 o
   4   2   5      232.43      238.33      7.28 o
   5   2   5      262.45      268.79      5.92 o
   6   2   5       90.68      105.28      3.27 o
   7   2   5       52.74       54.47      2.16 o
   8   2   5        0.47       -0.46      0.75 o
   9   2   5        0.03        0.74      0.92 o
  10   2   5       24.61       27.32      1.89 o
 -10   3   5        0.02        1.35      1.67 o
  -9   3   5        5.67        5.64      1.09 o
  -8   3   5      368.67      366.53      7.78 o
  -7   3   5        2.01        1.32      0.68 o
  -6   3   5      257.92      253.62      4.85 o
  -5   3   5       95.91      115.79      2.45 o
  -4   3   5      108.27      115.34      2.39 o
  -3   3   5       12.19       18.21      1.43 o
  -2   3   5      460.20      493.99      7.96 o
  -1   3   5       43.08       49.52      1.08 o
   0   3   5        6.03        2.86      0.21 o
   1   3   5      284.60      329.95      6.98 o
   2   3   5     1135.13     1160.81     23.93 o
   3   3   5       28.15       23.85      0.59 o
   4   3   5      264.55      313.68      5.49 o
   5   3   5       55.11       57.28      1.64 o
   6   3   5      174.96      177.77      4.39 o
   7   3   5        9.17       10.68      1.03 o
   8   3   5        3.66        3.58      0.93 o
   9   3   5        6.43        9.05      1.23 o
  10   3   5        5.09        6.16      1.32 o
 -10   4   5        3.15        3.33      1.81 o
  -9   4   5       98.53       99.82      4.53 o
  -8   4   5       30.00       27.47      1.46 o
  -7   4   5        0.33        0.93      0.67 o
  -6   4   5        0.23       -0.56      0.56 o
  -5   4   5        0.07       -0.23      0.36 o
  -4   4   5       67.99       65.09      1.47 o
  -3   4   5      352.17      383.87      6.79 o
  -2   4   5      308.77      317.14      5.32 o
  -1   4   5      197.43      223.47      4.25 o
   0   4   5      803.56      833.32     14.92 o
   1   4   5      216.08      249.68      4.37 o
   2   4   5       12.56       10.48      0.42 o
   3   4   5      273.80      275.32      5.14 o
   4   4   5        0.66        0.32      0.29 o
   5   4   5       64.66       74.80      2.05 o
   6   4   5        4.24        2.87      0.65 o
   7   4   5        7.73        9.10      1.17 o
   8   4   5       11.16        9.20      1.18 o
   9   4   5        0.84        0.20      0.91 o
  10   4   5       15.66       18.22      2.10 o
 -10   5   5        6.98        5.07      1.89 o
  -9   5   5        0.01        0.51      1.18 o
  -8   5   5      193.18      199.07      5.71 o
  -7   5   5       21.65       20.41      1.33 o
  -6   5   5      466.75      449.55      8.68 o
  -5   5   5      365.06      338.27      6.22 o
  -4   5   5      199.11      205.45      4.18 o
  -3   5   5       29.91       35.04      1.35 o
  -2   5   5      543.56      574.96      9.90 o
  -1   5   5      222.31      247.84      4.74 o
   0   5   5      285.65      278.02      5.23 o
   1   5   5       14.94       16.12      0.53 o
   2   5   5      240.49      243.15      4.72 o
   3   5   5       57.59       51.72      1.28 o
   4   5   5       36.83       41.36      1.08 o
   5   5   5       44.39       43.94      1.43 o
   6   5   5        1.86        1.43      0.60 o
   7   5   5        3.58        3.33      0.85 o
   8   5   5       57.91       61.46      2.57 o
   9   5   5      125.65      133.64      4.44 o
  10   5   5       13.28       11.84      1.58 o
 -10   6   5        5.10        3.28      1.90 o
  -9   6   5        0.47       -1.08      1.09 o
  -8   6   5       44.34       37.44      2.05 o
  -7   6   5      348.22      336.30     13.51 o
  -6   6   5        6.45        6.72      0.84 o
  -5   6   5        1.93        2.69      0.59 o
  -4   6   5        5.18        5.35      0.67 o
  -3   6   5       41.57       41.33      1.31 o
  -2   6   5        1.56        0.63      0.37 o
  -1   6   5      453.18      484.92      8.46 o
   0   6   5      942.15     1008.02     19.44 o
   1   6   5      149.86      159.77      3.83 o
   2   6   5      615.59      628.48     10.76 o
   3   6   5       15.94       12.47      0.82 o
   4   6   5      130.92      134.57      3.12 o
   5   6   5        1.91        2.10      0.62 o
   6   6   5        5.58        7.95      1.06 o
   7   6   5       22.36       21.90      1.47 o
   8   6   5        0.72       -0.22      0.92 o
   9   6   5        5.77        7.25      1.28 o
 -10   7   5       35.46       36.20      3.32 o
  -9   7   5        2.08        2.65      1.34 o
  -8   7   5       84.37       84.55      3.92 o
  -7   7   5        1.58        2.01      0.95 o
  -6   7   5        0.62        1.10      0.77 o
  -5   7   5        8.10        7.85      0.83 o
  -4   7   5      198.19      180.66      3.85 o
  -3   7   5      574.17      539.79      9.51 o
  -2   7   5      132.40      117.63      2.46 o
  -1   7   5        4.20        3.30      0.48 o
   0   7   5       47.93       47.20      1.40 o
   1   7   5        0.27        0.32      0.41 o
   2   7   5      331.89      363.65      6.98 o
   3   7   5        6.95        7.56      0.63 o
   4   7   5      292.17      286.44      6.61 o
   5   7   5        2.29        1.38      0.69 o
   6   7   5       59.86       60.22      2.69 o
   7   7   5      123.96      125.43      6.04 o
   8   7   5       22.18       19.72      2.28 o
   9   7   5       14.54       15.82      1.81 o
  -9   8   5        0.01        0.73      1.33 o
  -8   8   5       11.61       10.46      1.63 o
  -7   8   5      130.20      117.03      3.89 o
  -6   8   5      101.79       98.76      3.07 o
  -5   8   5       91.54       82.91      2.45 o
  -4   8   5       16.32       16.44      1.02 o
  -3   8   5      145.86      138.75      3.12 o
  -2   8   5       27.99       22.22      0.90 o
  -1   8   5       12.64       12.29      0.73 o
   0   8   5        6.39        6.49      0.58 o
   1   8   5       52.20       43.98      1.39 o
   2   8   5       30.71       32.21      1.19 o
   3   8   5       27.42       18.66      1.05 o
   4   8   5       74.83       73.10      2.31 o
   5   8   5      100.79       92.76      5.74 o
   6   8   5        2.11        3.63      1.02 o
   7   8   5       46.77       42.61      2.44 o
   8   8   5        0.56        2.78      1.21 o
   9   8   5        1.32        0.43      1.67 o
  -9   9   5       11.49       14.62      1.98 o
  -8   9   5        2.05        0.84      1.19 o
  -7   9   5        9.98        8.00      1.31 o
  -6   9   5       15.13       11.80      1.32 o
  -5   9   5       36.75       41.17      1.66 o
  -4   9   5       60.58       58.45      1.97 o
  -3   9   5      153.84      152.14      3.41 o
  -2   9   5       10.19        9.02      0.76 o
  -1   9   5      561.13      565.39     10.60 o
   0   9   5      379.42      345.70      6.72 o
   1   9   5        3.63        1.70      0.51 o
   2   9   5        0.50        0.47      0.74 o
   3   9   5        4.00        1.32      0.80 o
   4   9   5        3.77        3.74      0.92 o
   5   9   5      127.08      111.31      4.17 o
   6   9   5       35.83       33.71      2.12 o
   7   9   5        0.30       -0.13      1.06 o
   8   9   5        5.09        6.61      1.54 o
  -8  10   5       14.85       15.61      1.89 o
  -7  10   5        0.56        3.51      1.33 o
  -6  10   5        0.85        0.01      0.96 o
  -5  10   5       12.53       10.10      1.22 o
  -4  10   5       18.66       19.30      1.21 o
  -3  10   5        0.87        1.98      0.74 o
  -2  10   5      410.45      378.32      7.96 o
  -1  10   5       64.07       55.38      1.73 o
   0  10   5        0.07        0.21      0.63 o
   1  10   5       64.81       55.07      2.30 o
   2  10   5       74.00       66.74      2.54 o
   3  10   5       75.01       54.71      2.34 o
   4  10   5       10.38       11.53      1.20 o
   5  10   5       13.52       10.57      1.43 o
   6  10   5        4.55        6.26      1.34 o
   7  10   5        1.90        2.99      1.26 o
   8  10   5        0.22       -1.14      1.14 o
  -8  11   5        4.66        3.80      1.59 o
  -7  11   5        7.16       10.60      1.73 o
  -6  11   5       15.80       13.40      1.82 o
  -5  11   5        1.53        0.86      1.02 o
  -4  11   5        5.62        4.08      1.12 o
  -3  11   5       35.96       32.87      1.67 o
  -2  11   5       48.66       47.91      2.01 o
  -1  11   5        1.46        2.16      0.84 o
   0  11   5       45.46       47.92      2.75 o
   1  11   5      230.55      224.71      6.29 o
   2  11   5       54.71       63.64      2.59 o
   3  11   5       45.28       42.59      2.22 o
   4  11   5        0.99        0.37      1.05 o
   5  11   5        0.44        1.25      1.10 o
   6  11   5       11.32       13.05      1.69 o
   7  11   5        3.42        3.89      1.33 o
  -7  12   5        3.23        5.03      1.55 o
  -6  12   5       11.26       10.69      1.88 o
  -5  12   5        6.41        8.36      1.32 o
  -4  12   5       16.47       19.57      1.60 o
  -3  12   5       31.45       36.75      1.83 o
  -2  12   5        1.46        1.13      0.84 o
  -1  12   5       18.55       15.37      1.47 o
   0  12   5       14.41       14.50      1.41 o
   1  12   5       47.23       35.68      1.96 o
   2  12   5       13.67        7.96      1.24 o
   3  12   5      165.80      158.04      4.87 o
   4  12   5        1.31        1.89      0.98 o
   5  12   5        7.68        8.05      2.44 o
   6  12   5       11.02       10.02      1.67 o
   7  12   5        1.98        2.14      1.36 o
  -7  13   5        4.51        5.45      2.99 o
  -6  13   5       22.39       24.94      2.33 o
  -5  13   5        6.29        9.09      1.64 o
  -4  13   5       21.81       23.65      2.16 o
  -3  13   5        0.03        0.83      1.11 o
  -2  13   5       16.16       12.75      1.47 o
  -1  13   5       11.74       10.96      1.41 o
   0  13   5        0.01       -0.32      0.90 o
   1  13   5        1.16        0.57      0.98 o
   2  13   5       18.47       14.47      1.48 o
   3  13   5      117.00      119.86      4.14 o
   4  13   5        3.83        4.13      1.89 o
   5  13   5       41.96       39.70      2.68 o
   6  13   5        0.00        0.71      1.60 o
  -6  14   5        0.30       -1.52      1.52 o
  -5  14   5       28.86       36.27      3.41 o
  -4  14   5       15.11       17.31      2.87 o
  -3  14   5       54.70       63.66      4.56 o
  -2  14   5       39.73       38.16      2.57 o
  -1  14   5       52.76       49.80      2.94 o
   0  14   5        0.00        0.60      1.05 o
   1  14   5        0.80       -1.12      1.12 o
   2  14   5       15.39       20.89      1.78 o
   3  14   5       13.32       13.41      1.56 o
   4  14   5       19.42       14.16      2.05 o
   5  14   5      131.10      131.94     11.18 o
  -4  15   5        0.04       -0.27      1.58 o
  -3  15   5        9.67       11.06      1.87 o
  -2  15   5        0.53       -1.25      1.25 o
  -1  15   5        4.53        1.14      1.26 o
   0  15   5       20.02       23.97      1.98 o
   1  15   5        0.49        1.28      1.13 o
   2  15   5       73.92       84.82      3.54 o
   3  15   5       36.46       43.67      3.01 o
   4  15   5        0.13       -1.13      1.45 o
  -3  16   5        0.55       -1.64      1.78 o
  -2  16   5        6.14        9.10      1.84 o
  -1  16   5        6.88        8.08      1.80 o
   0  16   5       16.53       20.41      2.24 o
   1  16   5        0.52        4.18      1.49 o
   2  16   5       30.51       31.21      2.66 o
 -10   0   6        0.11       -0.96      2.21 o
  -9   0   6       24.48       27.46      4.45 o
  -8   0   6        0.08       -1.48      1.57 o
  -7   0   6        7.44        7.86      1.17 o
  -6   0   6      185.06      177.46      5.05 o
  -5   0   6      138.96      152.83      4.32 o
  -4   0   6        1.53        2.54      0.69 o
  -3   0   6       12.92       14.31      1.04 o
  -2   0   6      580.93      546.19     11.88 o
  -1   0   6       43.94       72.47      2.61 o
   0   0   6      574.39      647.80     26.71 o
   1   0   6        2.61        7.98      0.57 o
   2   0   6      956.76     1144.43     96.84 o
   3   0   6      458.77      499.10     13.62 o
   4   0   6      246.78      248.50      6.17 o
   5   0   6      362.93      352.99     15.97 o
   6   0   6       79.38       76.57      2.86 o
   7   0   6        8.75       10.55      1.35 o
   8   0   6       53.61       49.33      3.00 o
   9   0   6        0.06       -0.12      1.22 o
  10   0   6       21.94       24.76      2.52 o
 -10   1   6        3.31        1.20      1.63 o
  -9   1   6        4.89        4.60      1.25 o
  -8   1   6       27.07       24.16      1.64 o
  -7   1   6        8.76        8.23      0.86 o
  -6   1   6        6.11        6.49      0.62 o
  -5   1   6        0.87       -0.21      0.36 o
  -4   1   6      110.97       99.51      2.00 o
  -3   1   6      827.69      850.39     13.70 o
  -2   1   6       24.11       20.34      0.60 o
  -1   1   6        7.39        5.17      0.28 o
   0   1   6      279.68      320.07      9.50 o
   1   1   6      649.00      642.12     22.31 o
   2   1   6       19.73       20.12      0.72 o
   3   1   6       38.09       41.77      1.56 o
   4   1   6      247.13      273.67      6.56 o
   5   1   6      241.79      225.18      5.54 o
   6   1   6       21.68       18.28      1.11 o
   7   1   6       19.22       19.19      1.21 o
   8   1   6       12.40       16.03      1.26 o
   9   1   6       11.17       13.56      1.76 o
  10   1   6        2.99        4.14      1.44 o
 -10   2   6       15.97       18.40      3.35 o
  -9   2   6       10.64       10.72      1.42 o
  -8   2   6       34.24       37.14      3.19 o
  -7   2   6        0.47        0.53      0.63 o
  -6   2   6        2.41        2.41      0.52 o
  -5   2   6       93.09       95.78      2.13 o
  -4   2   6        3.49        4.87      0.44 o
  -3   2   6       88.02       97.77      1.89 o
  -2   2   6     1020.10     1073.74     17.16 o
  -1   2   6      675.06      693.19      9.95 o
   0   2   6       89.98       95.37      2.00 o
   1   2   6      219.80      211.34      8.29 o
   2   2   6     1301.82     1370.05     28.75 o
   3   2   6      188.12      225.70      5.72 o
   4   2   6      420.03      418.80      7.34 o
   5   2   6       33.02       31.67      1.09 o
   6   2   6       20.52       15.39      0.81 o
   7   2   6       10.07        6.98      0.90 o
   8   2   6       22.45       23.26      1.47 o
   9   2   6        0.41       -0.62      1.29 o
  10   2   6       22.75       23.79      1.78 o
 -10   3   6       14.65       18.29      2.01 o
  -9   3   6       21.49       21.99      1.71 o
  -8   3   6       10.10       14.02      1.40 o
  -7   3   6        3.76        3.40      0.81 o
  -6   3   6       41.77       43.93      1.37 o
  -5   3   6       12.80       12.72      0.70 o
  -4   3   6      403.77      394.31      7.02 o
  -3   3   6      333.11      347.87      5.28 o
  -2   3   6      232.54      220.28      3.74 o
  -1   3   6      662.29      715.14     11.45 o
   0   3   6      912.29      926.22     17.71 o
   1   3   6      731.33      750.69     15.58 o
   2   3   6      432.05      425.26     11.72 o
   3   3   6      181.33      189.96      3.84 o
   4   3   6       17.82       20.10      0.71 o
   5   3   6      162.08      161.21      5.58 o
   6   3   6      158.56      146.94      3.73 o
   7   3   6        1.37        1.10      0.71 o
   8   3   6        0.26        0.54      0.81 o
   9   3   6       11.71       15.84      1.79 o
  10   3   6       32.50       42.99      2.33 o
 -10   4   6       19.24       19.88      2.10 o
  -9   4   6        0.19        1.11      0.94 o
  -8   4   6       60.57       63.20      2.37 o
  -7   4   6        7.65        7.51      0.95 o
  -6   4   6       71.81       67.60      1.92 o
  -5   4   6       41.35       46.39      1.27 o
  -4   4   6      446.95      440.51      7.34 o
  -3   4   6      366.25      369.83      6.57 o
  -2   4   6       48.61       56.96      1.32 o
  -1   4   6      603.24      643.92     10.98 o
   0   4   6      776.04      816.18     13.56 o
   1   4   6      107.95      103.84      3.78 o
   2   4   6      296.60      357.76      7.03 o
   3   4   6        0.33        0.43      0.24 o
   4   4   6      417.04      400.19      6.94 o
   5   4   6      665.89      631.60     16.44 o
   6   4   6        0.37       -0.75      0.75 o
   7   4   6       10.54        9.24      1.00 o
   8   4   6        0.05        0.22      0.81 o
   9   4   6       20.05       22.23      1.63 o
  10   4   6       14.84       17.72      2.41 o
 -10   5   6        0.04       -0.78      1.93 o
  -9   5   6       31.94       29.57      2.32 o
  -8   5   6       82.80       75.23      2.95 o
  -7   5   6       30.87       29.21      2.90 o
  -6   5   6      128.46      125.92      3.19 o
  -5   5   6       43.19       43.59      1.43 o
  -4   5   6      126.35      139.63      3.07 o
  -3   5   6       34.40       35.56      1.08 o
  -2   5   6        1.96        2.25      0.37 o
  -1   5   6       37.70       39.14      1.03 o
   0   5   6       28.55       25.12      0.83 o
   1   5   6       25.79       33.79      0.92 o
   2   5   6      644.65      712.98     12.84 o
   3   5   6        6.25        6.70      0.43 o
   4   5   6        0.72        1.14      0.42 o
   5   5   6       79.31       84.62      2.41 o
   6   5   6        8.74        8.71      0.79 o
   7   5   6        0.07        1.13      0.75 o
   8   5   6       11.25       12.94      1.28 o
   9   5   6        4.36        5.63      1.16 o
 -10   6   6        0.04        1.46      1.36 o
  -9   6   6        4.84        3.85      1.40 o
  -8   6   6        0.58        0.79      0.97 o
  -7   6   6        3.17        3.27      1.07 o
  -6   6   6        1.24        2.27      0.72 o
  -5   6   6       44.98       39.74      1.64 o
  -4   6   6        8.03        6.73      0.66 o
  -3   6   6        0.01        0.54      0.50 o
  -2   6   6       14.75       14.01      0.65 o
  -1   6   6       92.38       91.55      2.08 o
   0   6   6       39.18       41.64      1.18 o
   1   6   6        0.00       -0.26      0.26 o
   2   6   6      138.13      160.60      3.23 o
   3   6   6       23.86       23.30      0.85 o
   4   6   6      231.23      231.87      5.36 o
   5   6   6      186.41      185.79      5.06 o
   6   6   6       17.37       21.74      1.52 o
   7   6   6        0.11        0.33      0.78 o
   8   6   6        5.58        6.76      1.13 o
   9   6   6       10.55       14.13      1.49 o
  -9   7   6        0.18        0.11      1.31 o
  -8   7   6       19.57       17.00      1.62 o
  -7   7   6        0.68        0.72      0.97 o
  -6   7   6       31.74       32.08      1.61 o
  -5   7   6       91.35       95.43      2.65 o
  -4   7   6      217.16      214.34      4.47 o
  -3   7   6      134.66      147.35      3.03 o
  -2   7   6        2.41        0.90      0.41 o
  -1   7   6        3.14        5.37      0.50 o
   0   7   6      181.15      188.11      3.80 o
   1   7   6      577.86      557.04     11.21 o
   2   7   6      130.25      134.57      3.12 o
   3   7   6      305.43      302.79      6.89 o
   4   7   6        0.16       -0.11      0.57 o
   5   7   6        0.48        0.52      0.61 o
   6   7   6        0.02        0.49      0.85 o
   7   7   6        2.28        0.15      0.93 o
   8   7   6        0.04        0.85      1.09 o
   9   7   6       29.30       26.11      2.09 o
  -9   8   6        1.02        1.42      1.43 o
  -8   8   6       18.79       20.07      2.02 o
  -7   8   6        0.25       -0.34      0.96 o
  -6   8   6       24.63       23.50      1.61 o
  -5   8   6       37.18       35.09      1.51 o
  -4   8   6      115.92      111.07      2.90 o
  -3   8   6      156.68      152.41      3.46 o
  -2   8   6      148.99      135.73      3.02 o
  -1   8   6      251.83      235.69      4.73 o
   0   8   6       11.04       12.18      0.70 o
   1   8   6       55.74       55.51      1.79 o
   2   8   6       43.44       45.53      1.85 o
   3   8   6      469.76      435.45      9.73 o
   4   8   6      378.05      405.20     11.28 o
   5   8   6       14.40       11.15      1.22 o
   6   8   6       47.09       43.76      2.32 o
   7   8   6       99.94      107.01      6.44 o
   8   8   6        3.66        4.02      1.28 o
   9   8   6        5.83        8.94      3.10 o
  -9   9   6        4.31        4.70      1.56 o
  -8   9   6        4.40        3.66      1.43 o
  -7   9   6       12.43       13.05      1.46 o
  -6   9   6       60.88       63.03      3.41 o
  -5   9   6       73.24       78.30      2.64 o
  -4   9   6        0.09        0.02      0.70 o
  -3   9   6       52.41       41.93      1.48 o
  -2   9   6        0.03        0.07      0.54 o
  -1   9   6        7.76        7.34      0.79 o
   0   9   6       79.16       71.23      2.03 o
   1   9   6       18.40       17.63      1.21 o
   2   9   6      136.74      142.28      4.16 o
   3   9   6      178.42      183.58      5.14 o
   4   9   6        0.00        0.09      0.75 o
   5   9   6        0.12        1.70      0.95 o
   6   9   6       42.32       43.93      2.45 o
   7   9   6        0.22        1.63      1.12 o
   8   9   6        2.20        3.43      1.76 o
  -8  10   6        0.27        1.64      1.36 o
  -7  10   6        5.90        3.92      1.39 o
  -6  10   6        6.85        6.29      1.23 o
  -5  10   6       25.32       23.50      1.63 o
  -4  10   6        3.94        3.11      0.91 o
  -3  10   6       20.78       21.48      1.35 o
  -2  10   6       55.32       54.86      2.19 o
  -1  10   6        3.76        4.26      0.78 o
   0  10   6      262.93      260.98      6.33 o
   1  10   6       33.17       32.04      1.72 o
   2  10   6       83.12       79.81      2.84 o
   3  10   6      139.71      119.25      3.74 o
   4  10   6        3.47        4.88      1.01 o
   5  10   6       46.04       46.87      2.51 o
   6  10   6      115.71      115.39      4.46 o
   7  10   6       13.27       13.12      1.64 o
   8  10   6        1.10        2.72      1.34 o
  -8  11   6        2.22        3.00      1.52 o
  -7  11   6      117.84      117.15      4.81 o
  -6  11   6        1.35        1.11      1.08 o
  -5  11   6       12.49       17.11      1.52 o
  -4  11   6        6.22        7.56      1.09 o
  -3  11   6       16.55       13.64      1.32 o
  -2  11   6       11.86       11.77      1.15 o
  -1  11   6       89.12       84.25      5.02 o
   0  11   6       42.90       44.11      1.92 o
   1  11   6       67.04       58.40      2.49 o
   2  11   6        0.22       -0.86      0.86 o
   3  11   6       95.98       92.77      3.26 o
   4  11   6       39.15       28.76      2.03 o
   5  11   6       19.12       24.62      1.94 o
   6  11   6       11.86       14.56      1.67 o
   7  11   6       10.48       13.57      1.78 o
  -7  12   6       19.66       16.80      2.10 o
  -6  12   6        8.86       10.82      1.78 o
  -5  12   6       19.57       22.02      1.76 o
  -4  12   6       26.48       21.39      1.98 o
  -3  12   6        0.00        0.88      1.06 o
  -2  12   6       34.58       34.48      2.00 o
  -1  12   6       20.38       14.11      1.43 o
   0  12   6       12.60       11.09      1.32 o
   1  12   6       65.27       55.32      2.49 o
   2  12   6       49.41       47.78      2.29 o
   3  12   6       25.08       29.27      1.82 o
   4  12   6       18.56       18.97      1.84 o
   5  12   6       27.73       26.65      2.15 o
   6  12   6       24.56       28.83      2.66 o
  -6  13   6        1.75       -1.00      1.75 o
  -5  13   6        1.23       -1.25      1.25 o
  -4  13   6        6.20        5.70      2.87 o
  -3  13   6       36.50       42.66      2.68 o
  -2  13   6        0.49       -0.02      0.97 o
  -1  13   6        7.33        8.37      1.30 o
   0  13   6        0.12       -0.33      0.97 o
   1  13   6        0.22       -0.90      0.90 o
   2  13   6        2.61        4.37      1.16 o
   3  13   6        6.27       13.26      1.47 o
   4  13   6        2.04        3.15      1.36 o
   5  13   6        0.24        2.89      1.42 o
   6  13   6       26.20       35.59      2.61 o
  -5  14   6        3.72        6.41      2.80 o
  -4  14   6        4.83        2.74      1.43 o
  -3  14   6        7.96       10.26      1.74 o
  -2  14   6        1.58        0.92      1.08 o
  -1  14   6        0.42        0.82      1.07 o
   0  14   6        0.13        1.03      1.05 o
   1  14   6       13.57       20.76      1.78 o
   2  14   6        2.73        2.82      1.18 o
   3  14   6        0.51        0.73      1.34 o
   4  14   6        4.56        5.11      1.57 o
   5  14   6        4.10        4.61      1.80 o
  -4  15   6        0.01       -0.96      1.64 o
  -3  15   6       22.67       23.36      2.31 o
  -2  15   6       26.74       27.77      2.42 o
  -1  15   6        1.09        2.39      1.38 o
   0  15   6        0.76        2.52      1.24 o
   1  15   6        5.93        5.34      1.34 o
   2  15   6       43.21       48.97      2.69 o
   3  15   6       32.90       40.01      2.87 o
   4  15   6        8.04        9.58      1.92 o
  -2  16   6        9.46        9.89      1.81 o
  -1  16   6       44.71       55.29      3.34 o
   0  16   6       18.59       21.47      2.27 o
   1  16   6       44.33       53.37      2.93 o
   2  16   6        7.16        6.04      3.76 o
 -10   1   7        5.58        4.43      1.34 o
  -9   1   7        0.00       -1.03      1.03 o
  -8   1   7       20.78       20.05      1.56 o
  -7   1   7       17.25       17.46      1.32 o
  -6   1   7       79.63       84.28      2.04 o
  -5   1   7        8.91       11.37      0.66 o
  -4   1   7        0.01       -0.18      0.29 o
  -3   1   7      641.29      659.25     10.22 o
  -2   1   7     7251.32     7644.07    120.34 o
  -1   1   7       15.70       29.68      1.03 o
   0   1   7     3339.35     3739.48    107.00 o
   1   1   7      902.97      906.70     24.34 o
   2   1   7      288.22      270.08     14.95 o
   3   1   7      598.87      712.62     26.18 o
   4   1   7        0.72        0.51      0.38 o
   5   1   7       82.46       71.33      2.56 o
   6   1   7       51.74       37.05      1.27 o
   7   1   7        7.30        6.27      1.18 o
   8   1   7        3.00        4.00      0.90 o
   9   1   7        0.01        0.61      0.87 o
  10   1   7        0.05        0.33      1.09 o
 -10   2   7       52.95       59.50      3.31 o
  -9   2   7       16.95       18.23      1.65 o
  -8   2   7        0.01       -0.08      0.91 o
  -7   2   7       39.18       38.38      1.98 o
  -6   2   7        3.12        2.01      0.53 o
  -5   2   7       12.93       11.39      0.68 o
  -4   2   7      151.64      161.41      2.99 o
  -3   2   7      573.13      542.22      8.47 o
  -2   2   7      403.98      443.86      8.39 o
  -1   2   7      721.72      786.53     13.23 o
   0   2   7       69.39       65.73      1.55 o
   1   2   7       33.71       26.71      1.16 o
   2   2   7      310.48      352.55      8.55 o
   3   2   7        0.03       -0.15      0.23 o
   4   2   7       42.13       43.96      1.00 o
   5   2   7       79.20       69.15      1.78 o
   6   2   7      170.09      145.86      3.37 o
   7   2   7       19.99       18.75      1.22 o
   8   2   7       43.85       50.14      2.16 o
   9   2   7        5.63        8.99      1.16 o
  10   2   7       46.44       57.82      2.83 o
 -10   3   7        2.28        2.55      1.47 o
  -9   3   7        1.64        3.09      1.04 o
  -8   3   7       88.49       85.40      2.82 o
  -7   3   7       31.35       32.49      1.74 o
  -6   3   7       41.56       36.98      1.35 o
  -5   3   7       20.50       22.59      0.98 o
  -4   3   7      375.17      410.94      6.95 o
  -3   3   7      176.98      194.38      3.66 o
  -2   3   7      615.54      740.33     11.28 o
  -1   3   7      982.78      952.62     15.20 o
   0   3   7       70.24      105.95      2.67 o
   1   3   7       65.82       57.50      1.43 o
   2   3   7       30.89       30.03      0.95 o
   3   3   7      135.56      153.79      4.06 o
   4   3   7      296.47      272.21      5.31 o
   5   3   7      448.12      468.26     13.49 o
   6   3   7        0.80        1.67      0.55 o
   7   3   7       31.96       28.85      1.49 o
   8   3   7        3.88        7.20      1.03 o
   9   3   7       15.69       14.31      1.55 o
 -10   4   7        0.11        1.04      1.44 o
  -9   4   7       67.01       71.79      3.66 o
  -8   4   7       15.54       18.56      1.40 o
  -7   4   7        4.03        3.21      0.86 o
  -6   4   7       12.48       12.29      0.86 o
  -5   4   7       29.56       27.09      1.03 o
  -4   4   7      213.93      219.62      3.91 o
  -3   4   7      151.86      150.79      2.79 o
  -2   4   7        1.77        2.90      0.37 o
  -1   4   7      200.62      246.39      4.41 o
   0   4   7        0.00       -0.07      0.26 o
   1   4   7      239.59      240.03      6.93 o
   2   4   7        0.53        1.70      0.34 o
   3   4   7       64.90       61.59      1.62 o
   4   4   7      112.39      111.64      3.30 o
   5   4   7       37.52       31.94      1.17 o
   6   4   7      135.58      131.31      3.42 o
   7   4   7       31.96       32.40      1.65 o
   8   4   7        3.86        4.00      0.97 o
   9   4   7        0.02       -1.06      1.06 o
 -10   5   7        0.63       -0.59      1.25 o
  -9   5   7        0.83        2.13      1.19 o
  -8   5   7       21.18       18.51      1.60 o
  -7   5   7       51.38       46.41      2.17 o
  -6   5   7        2.45        2.13      0.71 o
  -5   5   7       31.82       37.78      1.35 o
  -4   5   7      703.60      740.35     12.82 o
  -3   5   7       66.45       72.49      1.71 o
  -2   5   7       56.72       55.28      1.28 o
  -1   5   7      252.80      277.78      4.99 o
   0   5   7      290.41      357.98      6.54 o
   1   5   7      503.24      542.72     10.56 o
   2   5   7      252.60      251.84      5.63 o
   3   5   7      112.46      105.75      2.19 o
   4   5   7      555.56      510.95     10.54 o
   5   5   7      533.81      534.03     18.20 o
   6   5   7       38.52       34.45      1.52 o
   7   5   7       16.92       17.08      1.24 o
   8   5   7       12.03       13.69      1.28 o
   9   5   7        9.98       12.02      1.37 o
 -10   6   7        0.03        0.43      1.39 o
  -9   6   7        1.37        2.01      1.37 o
  -8   6   7        5.24        3.82      1.52 o
  -7   6   7      207.45      206.50      5.87 o
  -6   6   7      195.32      178.42      4.64 o
  -5   6   7       57.64       59.89      1.78 o
  -4   6   7        7.61        6.65      0.70 o
  -3   6   7      193.22      196.55      3.79 o
  -2   6   7      114.19      109.05      2.43 o
  -1   6   7       50.79       48.72      1.26 o
   0   6   7      181.70      183.06      4.00 o
   1   6   7       22.55       30.93      1.06 o
   2   6   7       57.28       58.27      1.43 o
   3   6   7        0.38        1.41      0.45 o
   4   6   7      477.07      437.82     10.81 o
   5   6   7      166.30      153.78      4.72 o
   6   6   7       20.07       15.83      1.78 o
   7   6   7        0.01        1.47      0.88 o
   8   6   7       11.91       13.49      1.49 o
   9   6   7        9.39       11.14      1.56 o
  -9   7   7        2.50        3.13      1.74 o
  -8   7   7        3.23        1.66      1.08 o
  -7   7   7       32.20       31.65      1.90 o
  -6   7   7       22.58       26.79      1.49 o
  -5   7   7       58.64       58.18      2.12 o
  -4   7   7       30.09       26.92      1.19 o
  -3   7   7      198.50      191.85      4.01 o
  -2   7   7       85.22       76.90      1.80 o
  -1   7   7        0.00        0.32      0.38 o
   0   7   7      275.24      297.04      6.26 o
   1   7   7       14.60       16.35      1.72 o
   2   7   7        8.51       12.11      0.72 o
   3   7   7      141.44      150.45      3.72 o
   4   7   7      110.83      107.71      3.23 o
   5   7   7       18.34       14.80      1.05 o
   6   7   7        3.22        2.21      0.87 o
   7   7   7        2.59        2.96      1.02 o
   8   7   7        0.28        1.59      1.08 o
   9   7   7       62.95       63.23      3.14 o
  -9   8   7        2.21        2.88      1.48 o
  -8   8   7       58.77       63.08      2.81 o
  -7   8   7       63.98       57.04      2.57 o
  -6   8   7        3.57        4.60      1.10 o
  -5   8   7      262.70      250.36      6.13 o
  -4   8   7        3.63        7.42      0.92 o
  -3   8   7       42.88       45.57      1.52 o
  -2   8   7       48.82       51.65      1.57 o
  -1   8   7        9.94       11.26      0.93 o
   0   8   7       32.82       33.46      1.25 o
   1   8   7        4.67        2.67      0.71 o
   2   8   7      252.71      241.40      6.31 o
   3   8   7      319.42      279.33      6.47 o
   4   8   7      171.16      157.96      4.50 o
   5   8   7        0.10        0.71      1.08 o
   6   8   7       22.66       20.73      1.59 o
   7   8   7        5.48        5.06      1.24 o
   8   8   7        2.27        1.88      1.15 o
  -9   9   7        0.27        1.57      1.45 o
  -8   9   7       16.33       15.79      1.94 o
  -7   9   7       13.35       13.62      1.54 o
  -6   9   7       23.51       24.13      1.68 o
  -5   9   7      106.86      111.94      3.38 o
  -4   9   7       37.25       37.48      1.72 o
  -3   9   7        8.67       10.92      0.93 o
  -2   9   7       76.04       85.27      2.39 o
  -1   9   7      144.49      144.46      3.45 o
   0   9   7        6.40        5.38      0.83 o
   1   9   7      179.66      192.25      5.30 o
   2   9   7      292.78      265.72      7.00 o
   3   9   7        0.62       -0.17      0.72 o
   4   9   7       27.68       29.74      1.84 o
   5   9   7      102.34       86.37      3.46 o
   6   9   7        2.26        1.51      1.00 o
   7   9   7        0.41       -0.26      0.99 o
   8   9   7       57.78       55.43      2.97 o
  -8  10   7        3.62        3.10      1.50 o
  -7  10   7      103.28      104.21      4.26 o
  -6  10   7        1.69        0.71      0.98 o
  -5  10   7      125.60      125.04      4.06 o
  -4  10   7       82.54       87.13      2.82 o
  -3  10   7        1.76        2.11      0.89 o
  -2  10   7        9.13        8.24      1.05 o
  -1  10   7      752.70      729.01     16.08 o
   0  10   7       11.09        9.95      1.00 o
   1  10   7      124.22      106.44      3.43 o
   2  10   7       24.01       24.31      1.53 o
   3  10   7      154.52      132.92      4.08 o
   4  10   7        8.12       10.47      1.35 o
   5  10   7       15.02       10.17      1.47 o
   6  10   7        2.27        0.37      1.04 o
   7  10   7        1.18       -1.04      1.04 o
  -8  11   7        7.28        8.33      2.20 o
  -7  11   7       37.89       37.27      2.64 o
  -6  11   7       25.52       31.40      2.02 o
  -5  11   7       16.31       14.66      1.60 o
  -4  11   7       17.03       16.07      1.52 o
  -3  11   7       23.88       28.90      1.85 o
  -2  11   7      150.11      146.65      4.61 o
  -1  11   7       30.05       30.33      1.81 o
   0  11   7       81.72       78.84      2.66 o
   1  11   7      131.63      117.58      3.83 o
   2  11   7        0.10       -0.33      0.80 o
   3  11   7       64.93       64.12      2.61 o
   4  11   7        0.12        1.03      1.01 o
   5  11   7       16.52       14.95      1.69 o
   6  11   7       13.45       12.79      1.64 o
   7  11   7        0.79       -0.74      1.16 o
  -7  12   7       52.52       58.73      5.39 o
  -6  12   7        0.58        2.27      2.23 o
  -5  12   7       53.52       59.65      3.30 o
  -4  12   7        1.76        0.32      1.22 o
  -3  12   7       17.79       17.93      1.59 o
  -2  12   7      130.71      125.31      4.23 o
  -1  12   7       65.24       58.92      2.60 o
   0  12   7       55.25       50.22      2.45 o
   1  12   7        1.40        1.91      1.02 o
   2  12   7        4.84        5.04      1.10 o
   3  12   7        4.47        1.09      1.35 o
   4  12   7        1.39        1.31      1.20 o
   5  12   7       24.59       25.10      2.09 o
   6  12   7       26.32       28.41      2.78 o
  -6  13   7        0.24       -0.13      1.78 o
  -5  13   7       44.80       48.17      3.05 o
  -4  13   7       34.20       37.99      2.65 o
  -3  13   7       27.66       27.94      1.99 o
  -2  13   7        1.30        1.47      1.10 o
  -1  13   7       11.26        6.75      1.28 o
   0  13   7       10.70        9.50      1.33 o
   1  13   7       21.84       19.15      1.61 o
   2  13   7        0.77        0.43      0.95 o
   3  13   7        3.48        4.27      1.35 o
   4  13   7        6.21        4.30      1.45 o
   5  13   7       42.48       52.70      5.08 o
  -5  14   7        0.27        0.96      1.88 o
  -4  14   7        5.06        3.00      1.48 o
  -3  14   7        9.13       11.07      1.74 o
  -2  14   7       14.03       15.19      1.69 o
  -1  14   7        5.50        7.49      1.36 o
   0  14   7       11.78       17.72      1.83 o
   1  14   7       23.10       28.99      2.01 o
   2  14   7        0.01        0.23      1.30 o
   3  14   7        3.18        3.84      1.49 o
   4  14   7      105.28      114.54      5.31 o
  -4  15   7        0.44        0.33      1.35 o
  -3  15   7        0.24       -1.20      1.20 o
  -2  15   7        4.84        4.42      1.57 o
  -1  15   7       55.93       69.68      3.38 o
   0  15   7        0.03        0.47      1.20 o
   1  15   7       16.64       22.81      1.99 o
   2  15   7       12.73       14.70      2.06 o
   3  15   7        0.18        3.16      1.60 o
  -1  16   7        0.68        1.11      1.40 o
   0  16   7       60.81       64.73      4.81 o
   1  16   7       20.22       19.95      2.37 o
 -10   0   8        8.44        6.26      2.42 o
  -9   0   8       24.75       29.26      2.82 o
  -8   0   8       49.32       52.98      3.38 o
  -7   0   8        7.79        3.83      1.40 o
  -6   0   8      105.24      106.10      3.92 o
  -5   0   8       15.37       12.47      1.18 o
  -4   0   8      290.71      296.73      6.90 o
  -3   0   8     2038.14     2108.51     45.19 o
  -2   0   8     3656.19     3605.58     84.86 o
  -1   0   8      370.01      357.27      8.73 o
   0   0   8       73.60      120.46      3.50 o
   1   0   8      167.04      185.68      9.63 o
   2   0   8     7358.73     7958.98    253.51 o
   3   0   8      810.16      864.34     44.42 o
   4   0   8       82.61       92.13      3.20 o
   5   0   8      148.28      131.11      4.51 o
   6   0   8      217.45      195.67      7.96 o
   7   0   8        0.02        0.24      0.89 o
   8   0   8       33.90       37.35      2.52 o
   9   0   8        1.77        2.29      1.28 o
 -10   1   8        0.24        1.22      1.29 o
  -9   1   8        3.06        1.33      1.18 o
  -8   1   8       25.38       24.80      2.41 o
  -7   1   8       11.77       10.79      1.23 o
  -6   1   8       19.32       19.53      1.06 o
  -5   1   8        0.27        0.01      0.35 o
  -4   1   8       28.85       26.01      0.87 o
  -3   1   8      236.12      223.10      3.71 o
  -2   1   8      773.11      776.94     13.23 o
  -1   1   8       32.50       37.08      0.89 o
   0   1   8      413.84      449.85     10.32 o
   1   1   8      200.29      222.31      8.13 o
   2   1   8       15.17       15.46      0.68 o
   3   1   8       14.08        9.88      0.54 o
   4   1   8      150.47      166.41      2.99 o
   5   1   8      221.16      231.28      6.60 o
   6   1   8       65.67       64.17      2.33 o
   7   1   8        0.06        0.81      0.68 o
   8   1   8        0.03       -0.73      0.73 o
   9   1   8        0.15        0.44      0.85 o
 -10   2   8        7.43        8.07      1.69 o
  -9   2   8       85.31       87.58      3.47 o
  -8   2   8       11.43        8.61      1.29 o
  -7   2   8       91.17       84.69      3.01 o
  -6   2   8        4.55        3.76      0.69 o
  -5   2   8      104.94      103.61      2.28 o
  -4   2   8        0.03        0.65      0.30 o
  -3   2   8      187.20      196.60      3.49 o
  -2   2   8     1076.15     1046.62     17.70 o
  -1   2   8      353.58      335.08      5.82 o
   0   2   8      612.57      649.15     16.50 o
   1   2   8      278.27      315.34      6.67 o
   2   2   8      308.72      344.95      8.40 o
   3   2   8      104.36      118.58      3.93 o
   4   2   8      446.26      444.81      9.57 o
   5   2   8       24.95       20.10      0.86 o
   6   2   8       71.06       66.31      1.85 o
   7   2   8        4.41        3.43      0.77 o
   8   2   8        0.74        0.74      0.80 o
   9   2   8        1.32        1.39      1.19 o
 -10   3   8        4.70        8.07      2.00 o
  -9   3   8        1.24        0.28      1.02 o
  -8   3   8       37.54       40.48      2.15 o
  -7   3   8      127.26      122.83      3.90 o
  -6   3   8        9.84       10.49      0.88 o
  -5   3   8       11.80       13.07      0.79 o
  -4   3   8        7.67       11.25      1.23 o
  -3   3   8      164.40      153.92      2.84 o
  -2   3   8     1202.41     1278.78     21.08 o
  -1   3   8        0.32        0.47      0.25 o
   0   3   8      249.18      268.36      7.33 o
   1   3   8      162.31      188.03      4.60 o
   2   3   8      415.29      440.42     10.59 o
   3   3   8      320.57      333.14      7.23 o
   4   3   8       46.32       48.05      1.28 o
   5   3   8        4.86        8.82      0.71 o
   6   3   8        5.02        5.05      0.67 o
   7   3   8        0.85        0.29      0.69 o
   8   3   8        1.68        1.32      0.88 o
   9   3   8        1.48        0.65      0.93 o
 -10   4   8        1.92        4.37      1.52 o
  -9   4   8      109.02      106.93      3.46 o
  -8   4   8        0.57        0.11      0.86 o
  -7   4   8      146.38      133.59      3.75 o
  -6   4   8        9.97        8.44      0.85 o
  -5   4   8       42.42       49.36      1.44 o
  -4   4   8      220.66      218.56      4.15 o
  -3   4   8      116.18      107.58      2.13 o
  -2   4   8      577.48      596.69      9.73 o
  -1   4   8       80.50       74.01      1.72 o
   0   4   8      737.05      771.85     15.07 o
   1   4   8      418.94      397.68      8.45 o
   2   4   8       46.40       38.47      1.60 o
   3   4   8        3.90        6.95      0.61 o
   4   4   8      384.25      370.74      7.59 o
   5   4   8       70.61       70.71      1.88 o
   6   4   8       31.57       33.01      1.36 o
   7   4   8        3.74        3.87      0.86 o
   8   4   8        0.17        0.21      0.83 o
   9   4   8        2.99        4.03      1.06 o
 -10   5   8        0.13        1.60      1.43 o
  -9   5   8        1.33       -0.10      1.08 o
  -8   5   8       11.33       11.68      1.58 o
  -7   5   8       43.94       40.64      2.06 o
  -6   5   8       55.92       56.77      2.15 o
  -5   5   8      150.41      130.29      3.22 o
  -4   5   8      223.83      223.09      4.56 o
  -3   5   8       70.02       60.78      1.63 o
  -2   5   8       47.17       55.01      1.29 o
  -1   5   8      164.11      165.14      3.41 o
   0   5   8      194.53      198.21      4.15 o
   1   5   8      770.43      747.53     14.43 o
   2   5   8      110.73      122.07      2.83 o
   3   5   8       50.77       49.11      1.45 o
   4   5   8       12.30       12.69      0.77 o
   5   5   8       68.51       64.69      3.14 o
   6   5   8       44.63       40.91      1.55 o
   7   5   8        1.27        2.98      0.82 o
   8   5   8       10.62       10.75      1.69 o
   9   5   8        2.03        3.22      1.13 o
  -9   6   8       25.74       21.39      1.83 o
  -8   6   8        1.91        3.12      1.11 o
  -7   6   8       46.09       38.19      2.01 o
  -6   6   8       50.10       46.83      1.97 o
  -5   6   8        1.62        4.31      0.75 o
  -4   6   8      321.72      295.36      5.89 o
  -3   6   8       30.94       27.77      1.07 o
  -2   6   8      133.57      124.22      2.68 o
  -1   6   8      766.93      750.71     12.90 o
   0   6   8      429.82      453.80     10.00 o
   1   6   8       11.89        9.67      0.61 o
   2   6   8       48.26       49.76      1.28 o
   3   6   8      177.22      164.29      3.61 o
   4   6   8      383.08      372.23      9.27 o
   5   6   8        2.16        1.10      0.85 o
   6   6   8       15.71       19.05      1.36 o
   7   6   8       37.44       40.17      2.17 o
   8   6   8       46.73       43.42      2.38 o
   9   6   8        0.00       -0.03      1.07 o
  -9   7   8       20.68       19.72      2.14 o
  -8   7   8       54.28       55.88      2.64 o
  -7   7   8       40.89       43.95      2.24 o
  -6   7   8       17.11       14.97      1.40 o
  -5   7   8      145.46      125.73      3.54 o
  -4   7   8      302.58      276.13      6.01 o
  -3   7   8      537.82      526.20     10.60 o
  -2   7   8       12.44       14.01      0.73 o
  -1   7   8      441.51      433.85      8.15 o
   0   7   8       36.65       41.06      1.54 o
   1   7   8      206.83      218.58      5.16 o
   2   7   8       69.45       66.73      2.21 o
   3   7   8      353.98      351.17      7.86 o
   4   7   8        0.14       -0.55      0.57 o
   5   7   8        0.25       -0.57      0.57 o
   6   7   8       25.86       21.71      1.53 o
   7   7   8       84.11       88.95      3.53 o
   8   7   8        4.63        5.26      1.21 o
  -9   8   8       35.35       38.87      3.33 o
  -8   8   8        0.19        0.76      1.16 o
  -7   8   8        5.11        4.57      1.16 o
  -6   8   8        3.77        3.33      1.03 o
  -5   8   8        0.40        1.45      0.84 o
  -4   8   8       25.17       15.02      1.11 o
  -3   8   8      288.11      298.07      6.40 o
  -2   8   8      653.74      633.19     12.62 o
  -1   8   8      729.16      696.87     15.23 o
   0   8   8        0.15        0.39      0.62 o
   1   8   8        1.15        0.01      0.69 o
   2   8   8        4.12        4.26      0.83 o
   3   8   8       22.83       21.39      1.24 o
   4   8   8        0.48        0.33      0.60 o
   5   8   8       69.62       68.68      2.88 o
   6   8   8       93.01       91.94      4.88 o
   7   8   8        8.86        8.10      1.25 o
   8   8   8        3.75        3.24      1.20 o
  -8   9   8       76.28       76.34      3.26 o
  -7   9   8        8.68        9.49      1.44 o
  -6   9   8        3.78        3.58      1.08 o
  -5   9   8       16.28       15.21      1.29 o
  -4   9   8        0.94        0.87      0.81 o
  -3   9   8     1383.42     1305.86     25.39 o
  -2   9   8       89.82       78.90      2.63 o
  -1   9   8      169.64      165.68      4.32 o
   0   9   8       42.32       44.75      1.78 o
   1   9   8      205.63      178.48      4.99 o
   2   9   8        4.88        3.99      0.89 o
   3   9   8        2.29        1.07      0.88 o
   4   9   8        2.30        0.09      1.24 o
   5   9   8        2.46        3.12      0.99 o
   6   9   8        0.26        0.64      0.97 o
   7   9   8        0.06       -0.24      0.99 o
   8   9   8       10.93        9.55      1.50 o
  -8  10   8        3.65        6.66      2.18 o
  -7  10   8        0.46        1.20      1.37 o
  -6  10   8        2.14        0.48      1.02 o
  -5  10   8       58.62       57.42      2.31 o
  -4  10   8        3.79        3.90      1.14 o
  -3  10   8      415.86      417.82     10.80 o
  -2  10   8       60.19       58.71      2.29 o
  -1  10   8       27.02       29.16      1.54 o
   0  10   8       72.28       59.81      2.19 o
   1  10   8       19.47       21.00      1.44 o
   2  10   8       80.69       73.84      2.68 o
   3  10   8       84.31       80.85      3.31 o
   4  10   8        0.03        0.99      0.97 o
   5  10   8        1.03        2.14      1.65 o
   6  10   8        8.61        7.40      1.33 o
   7  10   8        2.25        0.27      1.15 o
  -7  11   8       80.99       80.84      3.93 o
  -6  11   8       25.93       24.12      2.24 o
  -5  11   8      177.02      193.39      6.74 o
  -4  11   8       62.44       65.79      2.90 o
  -3  11   8       85.21       75.70      3.06 o
  -2  11   8       31.19       36.81      2.03 o
  -1  11   8       96.16       88.57      3.25 o
   0  11   8       33.27       31.57      1.86 o
   1  11   8       74.63       60.38      2.51 o
   2  11   8        1.97        1.78      0.92 o
   3  11   8        0.73        1.18      1.50 o
   4  11   8       38.22       43.04      4.43 o
   5  11   8        9.80       13.74      1.61 o
   6  11   8        0.49       -0.38      1.14 o
  -7  12   8        2.44        0.49      1.95 o
  -6  12   8       12.34       16.44      2.00 o
  -5  12   8       34.24       33.44      2.49 o
  -4  12   8        0.42        0.44      1.14 o
  -3  12   8        1.81        3.32      1.24 o
  -2  12   8       53.01       53.51      3.99 o
  -1  12   8       24.19       22.93      1.68 o
   0  12   8       10.70        5.31      1.14 o
   1  12   8       10.60        8.26      1.20 o
   2  12   8        0.02       -0.99      0.99 o
   3  12   8       15.63       13.69      1.94 o
   4  12   8       18.80       16.46      1.74 o
   5  12   8       78.58       88.08      3.89 o
   6  12   8        1.30        0.98      1.42 o
  -6  13   8        5.04        5.88      3.79 o
  -5  13   8       30.37       34.17      2.62 o
  -4  13   8        0.56       -0.24      1.26 o
  -3  13   8        1.77        0.35      1.22 o
  -2  13   8       45.13       52.33      2.63 o
  -1  13   8        9.69       13.85      1.50 o
   0  13   8        2.55        1.62      1.43 o
   1  13   8        0.84        3.64      1.24 o
   2  13   8        0.00        0.07      1.15 o
   3  13   8       38.31       38.45      2.54 o
   4  13   8        9.43       15.60      1.86 o
   5  13   8       33.32       48.61      5.83 o
  -5  14   8        0.22        0.52      1.35 o
  -4  14   8        9.74        5.97      1.62 o
  -3  14   8       38.10       44.69      2.93 o
  -2  14   8        7.70       10.06      2.48 o
  -1  14   8        7.04        7.97      1.41 o
   0  14   8        0.89        0.03      1.11 o
   1  14   8        0.06       -1.22      1.22 o
   2  14   8       21.45       26.37      2.28 o
   3  14   8       59.83       73.71      5.12 o
   4  14   8       23.30       24.02      2.32 o
  -3  15   8        3.07        4.37      1.61 o
  -2  15   8        6.96       11.52      2.12 o
  -1  15   8        4.14       12.23      1.91 o
   0  15   8        8.33        7.78      1.51 o
   1  15   8        3.94        6.78      1.74 o
   2  15   8       44.79       56.33      3.38 o
 -10   1   9      131.42      142.53      5.37 o
  -9   1   9       27.14       23.84      1.90 o
  -8   1   9      297.71      307.72      8.22 o
  -7   1   9       21.99       17.34      1.41 o
  -6   1   9       96.73       97.91      2.67 o
  -5   1   9       29.84       27.03      1.24 o
  -4   1   9       22.76       18.43      0.80 o
  -3   1   9      114.85      129.77      3.25 o
  -2   1   9      106.55      109.35      2.24 o
  -1   1   9        0.94        0.56      0.25 o
   0   1   9       80.27       91.81      2.59 o
   1   1   9        2.11        2.93      0.29 o
   2   1   9      445.47      522.75     21.87 o
   3   1   9      193.73      233.45      8.11 o
   4   1   9       28.77       33.32      1.23 o
   5   1   9       76.84       79.81      1.95 o
   6   1   9       40.76       49.13      1.51 o
   7   1   9       32.18       30.75      1.63 o
   8   1   9        4.25        4.37      1.19 o
   9   1   9        8.74        8.68      1.17 o
 -10   2   9      164.92      184.38      7.13 o
  -9   2   9       33.67       37.22      2.25 o
  -8   2   9        8.73       10.68      1.41 o
  -7   2   9        5.54        3.75      1.03 o
  -6   2   9       48.23       48.08      1.73 o
  -5   2   9        3.18        4.01      0.71 o
  -4   2   9       39.20       36.12      1.09 o
  -3   2   9        5.19        7.62      0.51 o
  -2   2   9      321.58      316.48      5.62 o
  -1   2   9       64.67       69.74      1.78 o
   0   2   9      203.65      216.49      5.30 o
   1   2   9       11.41       14.84      0.59 o
   2   2   9        3.19        3.56      0.52 o
   3   2   9       66.87       70.02      2.08 o
   4   2   9      657.89      675.54     21.33 o
   5   2   9       11.89       14.01      0.84 o
   6   2   9      134.12      136.98      5.53 o
   7   2   9       77.41       78.47      2.65 o
   8   2   9       28.07       30.81      1.88 o
   9   2   9        0.94        1.47      0.95 o
 -10   3   9       69.05       76.06      4.31 o
  -9   3   9        9.10       10.22      1.32 o
  -8   3   9       13.56       16.69      1.55 o
  -7   3   9       11.96       14.53      1.53 o
  -6   3   9        4.05        2.75      0.69 o
  -5   3   9       87.00       84.35      2.32 o
  -4   3   9        1.00        2.14      0.47 o
  -3   3   9       45.35       48.86      1.61 o
  -2   3   9        2.59        1.59      0.36 o
  -1   3   9       87.16      104.41      1.96 o
   0   3   9        8.24       10.99      0.52 o
   1   3   9       73.41       89.69      2.11 o
   2   3   9        6.14        4.86      0.64 o
   3   3   9        3.02        5.17      0.85 o
   4   3   9       49.69       47.31      1.65 o
   5   3   9       49.83       55.20      1.53 o
   6   3   9      187.45      160.30      3.98 o
   7   3   9       15.31       13.08      1.11 o
   8   3   9        0.08       -0.75      0.75 o
   9   3   9        1.10        2.06      0.99 o
 -10   4   9       84.71       87.63      4.62 o
  -9   4   9        5.72        4.53      1.18 o
  -8   4   9        0.06       -1.04      1.04 o
  -7   4   9       11.82        9.18      1.10 o
  -6   4   9        0.40        0.69      0.69 o
  -5   4   9       43.18       47.35      1.54 o
  -4   4   9        6.46        7.31      0.62 o
  -3   4   9       22.45       25.37      0.83 o
  -2   4   9        0.77        0.83      0.36 o
  -1   4   9        3.80        4.55      0.58 o
   0   4   9       29.70       38.03      1.16 o
   1   4   9      193.05      184.49      4.13 o
   2   4   9       19.81       20.59      1.15 o
   3   4   9      229.79      230.90      5.69 o
   4   4   9      157.39      167.52      6.04 o
   5   4   9      104.22       98.81      3.11 o
   6   4   9        5.39        4.78      0.68 o
   7   4   9        5.11        4.35      0.86 o
   8   4   9       59.07       56.55      2.32 o
   9   4   9       95.48       91.01      3.70 o
 -10   5   9        1.02        0.47      1.43 o
  -9   5   9       22.22       28.37      2.01 o
  -8   5   9        0.38        0.62      1.06 o
  -7   5   9        2.32        1.68      0.95 o
  -6   5   9        2.03        1.63      0.76 o
  -5   5   9      259.60      247.93      5.49 o
  -4   5   9       10.10        8.19      0.76 o
  -3   5   9        1.04        0.23      0.40 o
  -2   5   9       97.59       97.44      1.97 o
  -1   5   9       82.08       62.76      1.64 o
   0   5   9       44.29       43.88      1.28 o
   1   5   9      205.70      185.62      3.88 o
   2   5   9      158.34      156.49      4.70 o
   3   5   9      364.69      372.29      9.25 o
   4   5   9       79.15       76.34      3.47 o
   5   5   9        0.20       -0.51      0.51 o
   6   5   9        6.06        4.88      0.75 o
   7   5   9       28.02       31.25      1.72 o
   8   5   9       29.63       34.10      1.83 o
   9   5   9        0.36        0.18      0.98 o
  -9   6   9        0.01       -0.90      1.32 o
  -8   6   9       36.72       38.08      2.16 o
  -7   6   9        0.21        0.40      0.98 o
  -6   6   9       14.53       15.88      1.24 o
  -5   6   9      130.94      116.39      3.06 o
  -4   6   9        3.85        2.00      0.67 o
  -3   6   9       88.46       71.59      2.04 o
  -2   6   9        0.62        0.74      0.40 o
  -1   6   9      119.74      105.49      3.07 o
   0   6   9       20.19       21.62      1.25 o
   1   6   9      250.96      255.21      5.85 o
   2   6   9       18.36       17.21      0.82 o
   3   6   9      439.24      414.89     12.59 o
   4   6   9       52.08       50.18      2.32 o
   5   6   9       56.97       58.68      2.04 o
   6   6   9       59.10       60.64      2.55 o
   7   6   9       17.83       20.11      1.53 o
   8   6   9        2.99        4.27      1.21 o
  -9   7   9        0.42        0.04      1.19 o
  -8   7   9        0.54        0.51      1.10 o
  -7   7   9        1.09        0.37      1.01 o
  -6   7   9        0.01       -0.72      0.84 o
  -5   7   9        4.78        2.56      0.81 o
  -4   7   9       25.54       22.75      1.20 o
  -3   7   9        6.66        3.78      0.72 o
  -2   7   9      201.72      181.10      3.79 o
  -1   7   9      208.36      203.56      4.93 o
   0   7   9      113.50      113.27      3.02 o
   1   7   9      566.12      538.96     13.01 o
   2   7   9       61.03       54.69      1.97 o
   3   7   9        3.33        3.63      0.86 o
   4   7   9        7.99        9.70      0.85 o
   5   7   9        9.78       12.57      0.96 o
   6   7   9       20.28       20.59      1.48 o
   7   7   9       17.36       18.82      1.84 o
   8   7   9        5.08        6.32      2.09 o
  -9   8   9       32.56       34.75      2.69 o
  -8   8   9        5.15        4.83      1.31 o
  -7   8   9       29.65       24.37      1.81 o
  -6   8   9        9.10       11.08      1.27 o
  -5   8   9      140.83      120.76      3.52 o
  -4   8   9      190.14      188.93      4.46 o
  -3   8   9      454.13      389.75      9.01 o
  -2   8   9       12.86        9.57      0.99 o
  -1   8   9      344.38      315.21      7.31 o
   0   8   9        9.72       10.92      0.91 o
   1   8   9      126.01      117.22      3.48 o
   2   8   9        0.14       -0.68      0.68 o
   3   8   9       44.25       40.43      1.71 o
   4   8   9       46.32       45.82      1.85 o
   5   8   9        1.48        2.58      1.14 o
   6   8   9        3.44        4.23      1.03 o
   7   8   9       14.69       15.20      2.73 o
   8   8   9        0.38        1.00      1.12 o
  -8   9   9        2.77        1.14      1.44 o
  -7   9   9        0.01        0.68      1.24 o
  -6   9   9       21.20       23.34      2.34 o
  -5   9   9      134.45      152.83      4.84 o
  -4   9   9      105.59      114.71      3.86 o
  -3   9   9        1.34        2.60      1.02 o
  -2   9   9       15.58       11.44      1.10 o
  -1   9   9        6.71        6.37      0.90 o
   0   9   9        0.01       -0.14      0.68 o
   1   9   9       18.20       18.67      1.65 o
   2   9   9        2.11        2.09      0.93 o
   3   9   9       47.62       44.22      2.21 o
   4   9   9       10.84       10.58      1.20 o
   5   9   9        0.81        2.06      0.94 o
   6   9   9        3.86        1.48      1.19 o
   7   9   9       24.70       25.94      1.90 o
  -8  10   9        0.01       -0.07      2.17 o
  -7  10   9        6.22        2.50      1.46 o
  -6  10   9       14.41       15.13      1.98 o
  -5  10   9      185.77      174.17      5.48 o
  -4  10   9       17.93       16.33      1.55 o
  -3  10   9        8.84        4.85      1.14 o
  -2  10   9        2.97        3.11      0.91 o
  -1  10   9      214.76      193.79      5.02 o
   0  10   9      178.35      165.83      4.40 o
   1  10   9        2.34        3.10      0.89 o
   2  10   9        7.08        4.25      1.35 o
   3  10   9        4.25        2.96      1.03 o
   4  10   9        0.00        0.21      0.91 o
   5  10   9        8.79       10.30      1.34 o
   6  10   9        6.36        8.05      1.31 o
   7  10   9        2.56        3.08      1.20 o
  -7  11   9       40.66       41.50      2.88 o
  -6  11   9        0.07       -0.05      1.20 o
  -5  11   9       27.26       23.07      2.13 o
  -4  11   9       35.92       37.13      2.17 o
  -3  11   9        8.20        7.56      1.29 o
  -2  11   9        4.69        3.48      1.10 o
  -1  11   9       77.92       71.82      2.86 o
   0  11   9        9.18        8.39      1.08 o
   1  11   9       98.49       98.84      3.07 o
   2  11   9       74.72       77.95      3.36 o
   3  11   9        0.54        0.20      1.52 o
   4  11   9        1.16       -0.21      1.08 o
   5  11   9        0.14       -0.38      1.59 o
   6  11   9        0.92       -0.35      1.46 o
  -6  12   9       24.14       29.83      2.53 o
  -5  12   9        3.40        3.77      1.46 o
  -4  12   9       22.62       28.10      2.02 o
  -3  12   9       15.59       12.78      1.57 o
  -2  12   9        3.33        2.81      1.25 o
  -1  12   9       26.56       31.03      1.88 o
   0  12   9        0.77        1.47      0.96 o
   1  12   9       29.56       26.66      2.03 o
   2  12   9       20.15       21.40      1.86 o
   3  12   9       16.92       13.52      1.63 o
   4  12   9        0.00       -1.28      1.28 o
   5  12   9       25.89       26.68      2.11 o
  -6  13   9        0.74       -0.46      2.35 o
  -5  13   9        2.10        2.78      1.49 o
  -4  13   9       11.73       14.09      1.89 o
  -3  13   9       15.78       18.35      2.06 o
  -2  13   9        3.46        3.71      1.23 o
  -1  13   9       16.71       14.76      1.52 o
   0  13   9        0.70        0.14      0.94 o
   1  13   9        5.95        4.23      1.32 o
   2  13   9        1.40        3.61      1.30 o
   3  13   9        2.09        0.15      1.19 o
   4  13   9        7.19        8.17      1.93 o
   5  13   9        2.78        2.76      1.54 o
  -4  14   9       12.19       16.44      2.77 o
  -3  14   9        8.10        8.83      1.73 o
  -2  14   9       42.38       44.87      2.57 o
  -1  14   9        8.24        9.32      1.66 o
   0  14   9        1.17        1.47      1.32 o
   1  14   9        3.12        2.38      1.30 o
   2  14   9        0.79       -1.15      1.15 o
   3  14   9        4.74        4.06      1.57 o
  -3  15   9        4.00        5.20      1.63 o
  -2  15   9        0.01        2.59      1.50 o
  -1  15   9       11.82       12.48      2.07 o
   0  15   9        0.97       -0.05      1.41 o
   1  15   9       57.64       67.53      3.87 o
   2  15   9       11.38       12.88      1.98 o
 -10   0  10        0.05       -0.38      1.86 o
  -9   0  10       41.30       40.47      3.33 o
  -8   0  10      412.99      406.93     14.84 o
  -7   0  10       14.90       18.27      2.16 o
  -6   0  10     1072.61     1010.34     28.08 o
  -5   0  10       21.50       17.74      1.45 o
  -4   0  10       99.51       76.42      2.98 o
  -3   0  10      418.60      393.75     12.89 o
  -2   0  10        0.42        1.66      0.96 o
  -1   0  10        0.13        1.43      0.39 o
   0   0  10        0.06        1.44      1.03 o
   1   0  10       51.34       49.64      1.99 o
   2   0  10      401.67      419.18     13.61 o
   3   0  10      308.11      298.01     10.68 o
   4   0  10     1129.03     1156.81     63.24 o
   5   0  10       37.17       29.92      1.44 o
   6   0  10        5.31        4.03      0.81 o
   7   0  10       18.40       17.80      1.64 o
   8   0  10       13.83       17.75      1.83 o
   9   0  10       24.95       20.47      2.13 o
 -10   1  10       12.46       10.63      1.75 o
  -9   1  10        0.01       -0.99      1.19 o
  -8   1  10       25.71       22.28      1.85 o
  -7   1  10        9.08        7.52      1.19 o
  -6   1  10        5.71        5.65      1.33 o
  -5   1  10       11.30       12.75      0.90 o
  -4   1  10       96.53       92.97      2.39 o
  -3   1  10       82.98       72.27      1.70 o
  -2   1  10        1.71        1.56      0.38 o
  -1   1  10      208.76      199.83      4.79 o
   0   1  10       16.08       16.35      0.99 o
   1   1  10       79.87       89.10      2.50 o
   2   1  10       50.46       50.67      2.16 o
   3   1  10       30.99       28.03      0.79 o
   4   1  10        0.98        1.32      0.53 o
   5   1  10      111.31      111.12      2.98 o
   6   1  10      106.56      107.80      3.24 o
   7   1  10      142.28      152.54      4.34 o
   8   1  10        4.15        6.43      1.23 o
   9   1  10        4.66        6.23      1.45 o
 -10   2  10       10.02        8.53      1.67 o
  -9   2  10        1.88        0.62      1.23 o
  -8   2  10      144.05      142.71      4.61 o
  -7   2  10        5.52        5.50      1.56 o
  -6   2  10      305.81      307.48      6.68 o
  -5   2  10        0.35        0.51      0.59 o
  -4   2  10      108.62       98.14      2.53 o
  -3   2  10       23.53       22.80      0.86 o
  -2   2  10      152.12      132.76      2.59 o
  -1   2  10       78.49       81.57      1.58 o
   0   2  10      272.43      265.72      5.48 o
   1   2  10      794.76      855.06     21.84 o
   2   2  10       10.11       11.66      0.91 o
   3   2  10      184.93      171.84      6.10 o
   4   2  10       50.30       52.93      1.72 o
   5   2  10      330.28      299.92      6.20 o
   6   2  10        6.12        8.40      0.73 o
   7   2  10        3.95        3.71      1.08 o
   8   2  10       20.32       19.51      1.34 o
   9   2  10       13.13       15.14      1.41 o
 -10   3  10       34.81       34.50      2.08 o
  -9   3  10        0.02       -0.94      0.94 o
  -8   3  10       36.71       35.74      2.15 o
  -7   3  10        0.88       -0.89      0.89 o
  -6   3  10       33.98       35.48      1.53 o
  -5   3  10       24.97       28.91      1.29 o
  -4   3  10       36.83       33.39      1.54 o
  -3   3  10       13.95       12.62      0.64 o
  -2   3  10      478.65      473.17      8.11 o
  -1   3  10       15.10       11.83      0.54 o
   0   3  10       46.96       42.14      1.26 o
   1   3  10        6.28        6.22      0.48 o
   2   3  10        1.27       -0.10      1.19 o
   3   3  10      117.48      103.51      4.23 o
   4   3  10        4.65        3.56      0.60 o
   5   3  10      469.53      438.66     10.67 o
   6   3  10       45.04       44.91      1.56 o
   7   3  10      108.26      113.83      4.67 o
   8   3  10       17.63       20.00      3.00 o
   9   3  10       33.96       42.75      2.19 o
 -10   4  10       13.69       11.34      2.44 o
  -9   4  10        2.48        1.44      1.15 o
  -8   4  10        1.76        2.06      1.00 o
  -7   4  10        0.06        0.19      0.92 o
  -6   4  10        9.54        7.72      0.91 o
  -5   4  10        0.21       -0.17      0.57 o
  -4   4  10      102.76       96.70      2.34 o
  -3   4  10       48.92       43.23      1.25 o
  -2   4  10       26.35       28.14      0.95 o
  -1   4  10       60.80       56.83      1.47 o
   0   4  10       79.35       85.88      2.01 o
   1   4  10      173.75      172.89      4.40 o
   2   4  10       57.81       60.57      1.79 o
   3   4  10     1712.30     1670.29     38.70 o
   4   4  10      573.84      569.80     15.80 o
   5   4  10      225.52      196.54      5.06 o
   6   4  10       16.34       14.95      0.90 o
   7   4  10        0.56       -0.68      0.68 o
   8   4  10      147.10      144.86      4.42 o
  -9   5  10        1.51        1.58      1.23 o
  -8   5  10        0.98        1.89      1.14 o
  -7   5  10       21.82       22.02      1.87 o
  -6   5  10        4.23        5.32      0.94 o
  -5   5  10        4.64        3.02      0.74 o
  -4   5  10       71.88       74.39      2.13 o
  -3   5  10        5.36        7.76      0.71 o
  -2   5  10      141.42      136.87      3.30 o
  -1   5  10      148.18      144.08      3.07 o
   0   5  10      279.89      272.84      6.17 o
   1   5  10       71.59       66.17      1.85 o
   2   5  10       15.87       15.41      1.03 o
   3   5  10      196.83      196.39      5.92 o
   4   5  10       84.21       80.61      5.33 o
   5   5  10      108.16      107.58      3.06 o
   6   5  10       19.38       16.77      1.08 o
   7   5  10       47.35       52.19      2.37 o
   8   5  10       34.22       29.25      2.62 o
  -9   6  10        2.49        1.13      1.29 o
  -8   6  10       25.69       28.01      1.97 o
  -7   6  10        0.16       -0.86      0.86 o
  -6   6  10       17.61       19.49      1.35 o
  -5   6  10      120.07       97.61      2.73 o
  -4   6  10       23.03       19.71      1.09 o
  -3   6  10       11.61        6.46      0.71 o
  -2   6  10       39.26       38.27      1.53 o
  -1   6  10        3.96        5.65      0.62 o
   0   6  10        0.29       -0.33      0.50 o
   1   6  10      351.76      337.90      7.58 o
   2   6  10       29.61       27.64      1.41 o
   3   6  10      933.79      944.88     26.43 o
   4   6  10       73.06       71.60      2.23 o
   5   6  10       40.77       41.57      1.92 o
   6   6  10       10.01        7.76      1.00 o
   7   6  10       13.90       10.76      1.24 o
   8   6  10       42.43       47.23      4.12 o
  -9   7  10        1.15        1.62      1.43 o
  -8   7  10        0.13        0.37      1.25 o
  -7   7  10        0.15       -0.28      0.95 o
  -6   7  10       16.93       15.89      1.31 o
  -5   7  10       12.11       16.13      1.38 o
  -4   7  10       52.42       52.85      2.09 o
  -3   7  10      184.04      153.47      4.08 o
  -2   7  10        0.98        0.71      0.69 o
  -1   7  10      721.82      680.10     14.85 o
   0   7  10        0.29       -0.29      0.57 o
   1   7  10      352.05      334.42      9.46 o
   2   7  10      101.11       95.94      3.34 o
   3   7  10      156.43      147.57      4.51 o
   4   7  10       94.45       93.02      2.82 o
   5   7  10       21.85       21.32      1.20 o
   6   7  10        3.70        3.25      1.18 o
   7   7  10       11.03       11.77      2.05 o
   8   7  10       15.49       10.89      1.41 o
  -8   8  10        2.57        1.83      1.42 o
  -7   8  10       16.39       16.39      1.93 o
  -6   8  10       11.43        9.83      1.58 o
  -5   8  10        8.18        5.07      1.15 o
  -4   8  10        8.71        8.34      1.05 o
  -3   8  10        0.00        0.24      0.76 o
  -2   8  10       11.08        8.42      0.96 o
  -1   8  10        6.74        9.29      1.19 o
   0   8  10      103.10      100.73      2.87 o
   1   8  10      187.06      179.27      5.69 o
   2   8  10       16.40       16.28      1.30 o
   3   8  10       16.08       15.96      1.06 o
   4   8  10        1.30        0.84      0.63 o
   5   8  10        0.30       -0.75      0.75 o
   6   8  10       43.43       45.12      2.31 o
   7   8  10        9.29        8.70      1.91 o
  -8   9  10        1.20       -0.67      1.32 o
  -7   9  10       25.23       21.25      2.10 o
  -6   9  10        9.38        9.42      1.63 o
  -5   9  10       12.79       12.16      1.71 o
  -4   9  10        2.30        2.38      1.05 o
  -3   9  10       80.34       69.86      2.48 o
  -2   9  10       77.22       80.22      2.66 o
  -1   9  10      342.74      303.19      7.23 o
   0   9  10      111.93      104.85      3.06 o
   1   9  10      120.78      101.76      3.76 o
   2   9  10      231.01      216.24      6.78 o
   3   9  10        2.33        3.30      1.21 o
   4   9  10        3.66        3.54      1.18 o
   5   9  10        7.44        7.73      1.17 o
   6   9  10        7.10        8.11      1.22 o
   7   9  10        0.01        0.23      0.97 o
  -7  10  10        6.81        4.98      1.64 o
  -6  10  10        7.04        9.93      1.65 o
  -5  10  10        2.19        1.23      1.10 o
  -4  10  10        3.27        0.40      0.97 o
  -3  10  10        1.14        0.46      0.93 o
  -2  10  10        1.07        1.51      0.83 o
  -1  10  10       24.19       28.64      1.52 o
   0  10  10       18.13       17.01      1.26 o
   1  10  10       17.21       19.13      1.57 o
   2  10  10      229.89      212.72      7.87 o
   3  10  10       16.36       15.17      1.41 o
   4  10  10        0.58        0.53      1.10 o
   5  10  10        7.69        8.83      1.28 o
   6  10  10        9.45       11.41      1.41 o
  -7  11  10        6.15        7.63      1.74 o
  -6  11  10        0.00       -0.47      1.30 o
  -5  11  10        0.13        1.25      1.27 o
  -4  11  10       18.69       18.87      1.85 o
  -3  11  10       83.29       80.77      3.23 o
  -2  11  10       30.41       28.21      1.82 o
  -1  11  10       53.62       65.42      2.72 o
   0  11  10        4.14        7.24      1.13 o
   1  11  10       13.10       10.03      1.24 o
   2  11  10       39.62       38.07      2.27 o
   3  11  10        4.70        4.20      1.17 o
   4  11  10       54.42       59.28      6.56 o
   5  11  10        5.42        3.44      1.66 o
   6  11  10       10.36       11.75      1.70 o
  -6  12  10        3.18        3.28      1.55 o
  -5  12  10        0.00       -0.51      1.22 o
  -4  12  10        2.09        3.85      1.29 o
  -3  12  10       59.74       63.09      2.93 o
  -2  12  10        1.57        2.86      1.14 o
  -1  12  10       10.47        9.17      1.32 o
   0  12  10       15.79       16.24      1.73 o
   1  12  10        2.41        1.78      1.11 o
   2  12  10        0.81        1.07      1.13 o
   3  12  10       36.64       37.96      2.39 o
   4  12  10        7.17        7.79      1.46 o
   5  12  10        0.90        4.99      1.34 o
  -5  13  10        5.65        8.45      1.93 o
  -4  13  10        7.81        8.35      1.68 o
  -3  13  10       11.09       13.33      1.67 o
  -2  13  10       59.38       65.25      3.01 o
  -1  13  10        0.07        1.26      1.22 o
   0  13  10        0.00        2.37      1.20 o
   1  13  10        0.49        1.78      1.56 o
   2  13  10       11.40       10.42      1.58 o
   3  13  10       32.32       29.39      2.27 o
   4  13  10       67.32       71.76      3.53 o
  -4  14  10        0.41       -1.38      1.38 o
  -3  14  10        3.49        3.62      1.52 o
  -2  14  10        0.01       -0.59      1.33 o
  -1  14  10        4.81        4.24      1.48 o
   0  14  10        6.10        6.41      1.70 o
   1  14  10        0.61        0.10      2.08 o
   2  14  10        0.28       -1.19      1.24 o
   3  14  10        0.28       -0.86      1.24 o
  -1  15  10        9.25        8.01      1.81 o
   0  15  10        6.12        8.04      1.82 o
 -10   1  11        3.01        0.03      1.33 o
  -9   1  11        1.05        1.31      1.47 o
  -8   1  11       33.65       37.83      2.20 o
  -7   1  11        6.41        6.24      1.23 o
  -6   1  11      900.85      907.01     18.04 o
  -5   1  11        1.85        5.00      0.79 o
  -4   1  11     1819.46     1818.32     34.95 o
  -3   1  11      851.96      872.88     14.93 o
  -2   1  11       34.32       30.45      0.97 o
  -1   1  11       88.83       94.88      1.91 o
   0   1  11       19.27       22.69      0.65 o
   1   1  11      857.53      827.37     27.32 o
   2   1  11        1.12        2.17      0.31 o
   3   1  11       73.20       63.00      1.78 o
   4   1  11      337.94      291.42      9.43 o
   5   1  11        4.35        2.50      0.44 o
   6   1  11        5.25        5.28      0.66 o
   7   1  11       83.79       83.31      4.32 o
   8   1  11       12.12        9.95      1.05 o
 -10   2  11        0.00        1.58      1.17 o
  -9   2  11        1.41       -0.12      1.75 o
  -8   2  11      163.43      173.48      7.06 o
  -7   2  11        1.40        2.01      1.00 o
  -6   2  11        0.49       -1.14      1.14 o
  -5   2  11        7.28        4.35      0.80 o
  -4   2  11     1630.71     1494.03     28.79 o
  -3   2  11       40.28       40.92      2.00 o
  -2   2  11      176.13      157.94      3.31 o
  -1   2  11        0.27        0.67      0.31 o
   0   2  11       76.79       88.99      2.79 o
   1   2  11       29.42       23.31      1.11 o
   2   2  11       14.58       14.70      1.10 o
   3   2  11       30.38       34.08      1.86 o
   4   2  11       13.94       12.17      0.74 o
   5   2  11        0.85        1.87      0.43 o
   6   2  11       23.64       25.14      1.16 o
   7   2  11       30.03       24.49      1.37 o
   8   2  11        1.79        4.16      1.20 o
  -9   3  11        0.27       -0.95      0.95 o
  -8   3  11        1.73        0.69      1.01 o
  -7   3  11       32.97       34.18      2.01 o
  -6   3  11       16.84       14.64      1.11 o
  -5   3  11      172.40      163.94      3.91 o
  -4   3  11      518.47      496.88     10.07 o
  -3   3  11       96.81       85.35      1.97 o
  -2   3  11     1179.30     1122.24     19.09 o
  -1   3  11       12.81        6.07      0.63 o
   0   3  11      108.62       84.28      1.70 o
   1   3  11       42.09       45.66      2.02 o
   2   3  11       94.76       84.96      3.62 o
   3   3  11       17.23       19.95      1.47 o
   4   3  11       18.45       20.33      1.36 o
   5   3  11       62.99       62.65      1.63 o
   6   3  11        9.09        8.61      0.73 o
   7   3  11      249.20      240.16      6.43 o
   8   3  11       17.36       17.24      1.32 o
  -9   4  11        0.03       -0.97      0.97 o
  -8   4  11       15.61       14.46      1.39 o
  -7   4  11        1.64       -0.60      0.78 o
  -6   4  11        0.17        0.24      0.71 o
  -5   4  11       16.99       12.84      0.94 o
  -4   4  11       73.28       72.49      1.99 o
  -3   4  11      204.98      201.09      4.12 o
  -2   4  11      229.63      204.63      5.31 o
  -1   4  11        5.34        5.79      0.53 o
   0   4  11      229.29      199.70      4.26 o
   1   4  11      256.26      260.68      6.69 o
   2   4  11      163.63      147.92      3.80 o
   3   4  11      261.32      267.81     18.62 o
   4   4  11      131.35      123.25      3.92 o
   5   4  11       66.79       62.62      2.68 o
   6   4  11       11.93       11.93      0.86 o
   7   4  11       49.99       43.32      1.92 o
   8   4  11        6.54        5.75      1.08 o
  -9   5  11        1.22        0.54      1.73 o
  -8   5  11       16.65       17.46      2.34 o
  -7   5  11        7.60        8.14      1.25 o
  -6   5  11        0.74        0.65      0.81 o
  -5   5  11       57.14       63.35      2.08 o
  -4   5  11        5.11        5.50      0.74 o
  -3   5  11       13.62       13.24      1.02 o
  -2   5  11      604.49      591.29     11.95 o
  -1   5  11       54.04       58.53      1.67 o
   0   5  11        6.10        4.58      0.55 o
   1   5  11      279.16      283.49     10.47 o
   2   5  11      128.01      129.89      4.17 o
   3   5  11      167.13      169.04      6.09 o
   4   5  11       40.04       41.22      1.66 o
   5   5  11      116.22      107.40      4.24 o
   6   5  11       26.00       29.72      1.37 o
   7   5  11        2.73        1.31      1.19 o
   8   5  11        1.14        0.51      1.04 o
  -9   6  11        9.23       10.85      1.85 o
  -8   6  11       66.25       72.37      3.65 o
  -7   6  11       23.61       24.54      3.07 o
  -6   6  11        3.20        2.57      1.03 o
  -5   6  11       22.77       24.83      1.47 o
  -4   6  11      155.46      156.07      4.19 o
  -3   6  11       13.32       16.10      1.20 o
  -2   6  11       17.07       16.74      1.02 o
  -1   6  11       13.59       16.28      0.89 o
   0   6  11       85.08       75.01      2.19 o
   1   6  11      285.88      276.10     11.24 o
   2   6  11      370.83      340.60      9.71 o
   3   6  11       84.50       72.08      2.19 o
   4   6  11       79.45       73.00      2.25 o
   5   6  11       45.66       38.13      1.52 o
   6   6  11       48.93       51.21      2.23 o
   7   6  11        0.70       -0.01      0.80 o
   8   6  11        5.50        6.25      1.78 o
  -8   7  11        0.26       -0.64      1.23 o
  -7   7  11        8.55        7.76      1.57 o
  -6   7  11        3.05        3.32      1.09 o
  -5   7  11        0.00       -0.81      0.81 o
  -4   7  11        7.07        6.96      0.99 o
  -3   7  11        9.04        7.25      0.94 o
  -2   7  11        0.66        1.37      0.90 o
  -1   7  11      182.98      188.52      4.27 o
   0   7  11        0.14       -0.38      0.64 o
   1   7  11       15.46       17.07      1.33 o
   2   7  11       76.17       76.90      2.84 o
   3   7  11       19.15       20.67      1.26 o
   4   7  11       50.29       53.62      2.27 o
   5   7  11       64.06       66.99      2.29 o
   6   7  11        0.00       -0.61      0.78 o
   7   7  11        0.34       -0.50      0.92 o
  -8   8  11       15.09       12.78      1.96 o
  -7   8  11        0.49        1.06      1.31 o
  -6   8  11       13.70        8.79      1.58 o
  -5   8  11       59.09       55.93      2.60 o
  -4   8  11      176.19      172.76      5.56 o
  -3   8  11        0.51       -0.01      1.07 o
  -2   8  11        1.52        0.04      0.83 o
  -1   8  11       29.21       19.55      1.20 o
   0   8  11       10.57       10.68      1.09 o
   1   8  11        5.04        3.74      0.93 o
   2   8  11      159.18      153.07      5.28 o
   3   8  11        0.50        0.28      0.84 o
   4   8  11        9.02        8.18      1.33 o
   5   8  11        9.35       12.08      1.20 o
   6   8  11        0.85        0.13      0.85 o
   7   8  11        1.07       -0.96      0.96 o
  -8   9  11        5.88        9.56      1.83 o
  -7   9  11        0.00       -1.12      1.12 o
  -6   9  11       10.38        9.76      1.67 o
  -5   9  11       24.90       27.99      1.91 o
  -4   9  11       16.65       14.74      1.43 o
  -3   9  11       87.63       93.27      4.03 o
  -2   9  11        1.24        1.37      0.92 o
  -1   9  11        7.78        6.94      1.12 o
   0   9  11       13.14       11.41      1.59 o
   1   9  11      191.19      187.46      6.07 o
   2   9  11       19.81       20.44      1.51 o
   3   9  11       43.64       41.82      2.09 o
   4   9  11       53.58       56.43      2.53 o
   5   9  11       26.89       25.65      2.84 o
   6   9  11        4.55        3.32      1.09 o
  -7  10  11        0.00        2.80      1.50 o
  -6  10  11        0.39       -1.11      1.11 o
  -5  10  11       66.47       66.28      2.97 o
  -4  10  11        3.88        0.93      1.08 o
  -3  10  11        5.40        6.47      1.21 o
  -2  10  11      147.85      149.84      4.20 o
  -1  10  11        4.36        3.02      0.98 o
   0  10  11       79.34       75.11      2.85 o
   1  10  11        4.50        2.89      0.97 o
   2  10  11       10.83       11.37      1.31 o
   3  10  11        5.25        7.31      1.18 o
   4  10  11       18.38       18.41      1.55 o
   5  10  11        7.79       10.46      1.33 o
   6  10  11        1.74        2.01      1.04 o
  -6  11  11        1.65        1.93      1.38 o
  -5  11  11       10.84       12.38      1.81 o
  -4  11  11       51.91       60.58      2.85 o
  -3  11  11       21.74       21.53      1.71 o
  -2  11  11       36.78       34.93      2.02 o
  -1  11  11       29.95       30.33      2.15 o
   0  11  11       18.31       19.97      1.53 o
   1  11  11      232.59      213.50      6.21 o
   2  11  11        0.93        3.75      1.16 o
   3  11  11       25.54       25.19      1.85 o
   4  11  11       63.45       64.25      3.01 o
   5  11  11       17.42       16.78      1.70 o
  -6  12  11        9.92       13.03      2.03 o
  -5  12  11       11.47       12.73      1.95 o
  -4  12  11        0.01       -0.80      1.08 o
  -3  12  11      175.30      177.44      5.59 o
  -2  12  11        5.19        6.76      1.48 o
  -1  12  11        1.68        0.80      1.23 o
   0  12  11        5.83        3.61      1.29 o
   1  12  11        0.13       -0.05      1.14 o
   2  12  11       34.47       35.69      3.36 o
   3  12  11       65.60       62.69      3.11 o
   4  12  11        1.10        0.89      1.19 o
  -5  13  11        0.02       -1.37      1.63 o
  -4  13  11        6.79        6.33      1.61 o
  -3  13  11        1.54        1.49      1.46 o
  -2  13  11        1.88        2.02      1.40 o
  -1  13  11       22.00       24.37      2.19 o
   0  13  11       20.68       19.87      2.00 o
   1  13  11        0.17       -0.29      1.15 o
   2  13  11       10.21       12.70      1.70 o
   3  13  11       10.58        9.71      1.59 o
  -3  14  11       72.48       76.08      4.08 o
  -2  14  11        2.87        4.33      1.64 o
  -1  14  11       27.82       31.08      2.56 o
   0  14  11        3.76        3.13      1.50 o
   1  14  11       44.43       45.49      2.92 o
   2  14  11        4.12        6.94      1.55 o
  -9   0  12        6.44        6.53      2.00 o
  -8   0  12        6.49        4.05      1.78 o
  -7   0  12       27.69       27.93      2.50 o
  -6   0  12      164.70      154.13      5.45 o
  -5   0  12       67.02       63.40      2.88 o
  -4   0  12      164.81      149.83      5.92 o
  -3   0  12      770.48      801.23     22.20 o
  -2   0  12        4.88        2.43      0.85 o
  -1   0  12        0.77        0.08      0.59 o
   0   0  12        0.41        0.37      0.51 o
   1   0  12      767.68      736.09     33.50 o
   2   0  12       18.84       14.17      1.32 o
   3   0  12       38.46       37.99      2.42 o
   4   0  12        1.58        2.77      0.52 o
   5   0  12      115.82      117.64      6.02 o
   6   0  12       11.76       11.39      1.14 o
   7   0  12       90.51       99.82      5.41 o
   8   0  12       40.56       44.07      2.80 o
  -9   1  12        3.04        1.57      1.27 o
  -8   1  12        0.13       -1.00      1.00 o
  -7   1  12        3.90        1.16      1.05 o
  -6   1  12        1.93        0.45      0.76 o
  -5   1  12       27.81       26.02      1.29 o
  -4   1  12        3.75        2.81      0.74 o
  -3   1  12       20.45       17.13      1.05 o
  -2   1  12      678.17      597.85     11.15 o
  -1   1  12      298.84      284.42      6.90 o
   0   1  12       80.40       83.07      2.53 o
   1   1  12      112.66      116.32      4.23 o
   2   1  12       64.75       61.86      3.05 o
   3   1  12        9.50        9.25      0.62 o
   4   1  12       19.16       18.00      0.87 o
   5   1  12       44.18       47.91      1.33 o
   6   1  12        3.85        3.27      0.59 o
   7   1  12       14.47       16.47      1.12 o
   8   1  12        2.32        3.42      1.16 o
  -9   2  12        0.13       -1.14      1.14 o
  -8   2  12       28.19       25.87      1.88 o
  -7   2  12       14.61       14.37      1.44 o
  -6   2  12        1.24        0.65      0.78 o
  -5   2  12       11.80        9.72      0.92 o
  -4   2  12        8.19       10.15      0.89 o
  -3   2  12        0.18       -0.65      0.65 o
  -2   2  12      131.74      127.12      2.81 o
  -1   2  12        1.43        1.40      0.64 o
   0   2  12      160.11      148.99      4.05 o
   1   2  12        0.01       -0.17      0.42 o
   2   2  12       39.33       44.16      3.92 o
   3   2  12       35.48       38.93      2.56 o
   4   2  12        0.01       -0.26      0.65 o
   5   2  12       18.42       19.28      0.78 o
   6   2  12       36.24       37.07      1.35 o
   7   2  12       76.40       77.40      2.59 o
   8   2  12        5.29        5.18      0.94 o
  -9   3  12        2.84        2.22      1.99 o
  -8   3  12        2.96        3.61      1.18 o
  -7   3  12       15.46       13.83      1.44 o
  -6   3  12        4.73        3.75      0.87 o
  -5   3  12       21.70       22.18      1.22 o
  -4   3  12       49.39       45.75      1.87 o
  -3   3  12      224.96      217.12      4.99 o
  -2   3  12      589.41      543.19     10.09 o
  -1   3  12       24.31       28.65      1.11 o
   0   3  12      395.00      356.26      8.67 o
   1   3  12       23.06       27.62      1.38 o
   2   3  12       11.67       10.30      1.15 o
   3   3  12        0.00        0.77      0.91 o
   4   3  12       39.88       41.48      2.38 o
   5   3  12      178.15      171.81      5.03 o
   6   3  12        0.42        0.41      0.51 o
   7   3  12       58.91       52.89      2.06 o
   8   3  12        1.48        0.83      0.85 o
  -9   4  12        1.22        0.78      1.15 o
  -8   4  12       22.91       19.46      1.78 o
  -7   4  12        4.98        2.30      1.33 o
  -6   4  12      167.63      174.75      5.13 o
  -5   4  12        0.03        0.17      0.75 o
  -4   4  12      150.98      133.59      3.36 o
  -3   4  12      308.45      292.43      6.86 o
  -2   4  12      121.76      107.55      2.70 o
  -1   4  12       10.85       10.58      0.85 o
   0   4  12      485.15      467.03      9.55 o
   1   4  12       93.28       94.68      2.74 o
   2   4  12      225.35      222.73      9.43 o
   3   4  12       86.70       87.20      3.93 o
   4   4  12       52.62       43.73      3.49 o
   5   4  12       61.74       63.68      2.37 o
   6   4  12       10.93       11.86      0.84 o
   7   4  12       25.06       24.11      1.55 o
   8   4  12        1.00        0.65      1.28 o
  -9   5  12        1.78        0.65      1.38 o
  -8   5  12       11.04       13.07      1.86 o
  -7   5  12        2.08        4.13      1.31 o
  -6   5  12       67.14       67.12      3.29 o
  -5   5  12      124.96      132.80      3.83 o
  -4   5  12        2.29        2.90      0.80 o
  -3   5  12        0.85        1.13      0.71 o
  -2   5  12       51.58       52.95      1.70 o
  -1   5  12      157.77      144.15      3.69 o
   0   5  12      577.72      568.44     14.50 o
   1   5  12       93.30       90.66      5.34 o
   2   5  12      132.41      131.12      5.84 o
   3   5  12       78.76       69.36      2.93 o
   4   5  12        0.14       -0.73      1.00 o
   5   5  12       17.04       17.22      0.94 o
   6   5  12        0.02        0.50      0.56 o
   7   5  12        4.30        4.35      1.35 o
  -8   6  12        0.77        3.55      1.37 o
  -7   6  12        6.87        6.10      1.43 o
  -6   6  12       57.18       57.31      2.80 o
  -5   6  12        4.86        3.67      1.01 o
  -4   6  12       12.24       14.65      1.19 o
  -3   6  12        3.58        1.71      0.76 o
  -2   6  12       35.84       36.63      1.67 o
  -1   6  12       13.63       16.93      1.00 o
   0   6  12      283.71      285.51      7.43 o
   1   6  12        0.10        0.55      0.69 o
   2   6  12      759.92      736.62     24.18 o
   3   6  12      111.13      104.63      3.97 o
   4   6  12       11.36       10.66      0.72 o
   5   6  12       15.93       16.11      0.94 o
   6   6  12        3.70        6.19      0.89 o
   7   6  12        3.97        2.33      1.23 o
  -8   7  12        0.46        0.43      1.25 o
  -7   7  12        2.28        1.76      1.30 o
  -6   7  12        1.26        0.33      1.03 o
  -5   7  12       85.53       88.85      3.32 o
  -4   7  12       10.61        9.75      1.08 o
  -3   7  12        9.91        9.81      1.02 o
  -2   7  12       11.07       10.54      1.38 o
  -1   7  12        1.76        2.51      0.79 o
   0   7  12       23.33       21.76      1.28 o
   1   7  12        0.54        0.97      0.84 o
   2   7  12       34.23       37.07      2.42 o
   3   7  12        0.39        0.58      0.56 o
   4   7  12       82.57       79.09      2.49 o
   5   7  12        0.01        0.80      0.63 o
   6   7  12       36.83       36.88      1.95 o
   7   7  12       22.60       22.11      2.20 o
  -8   8  12       20.71       28.91      2.48 o
  -7   8  12        5.38        4.79      1.77 o
  -6   8  12       13.26       14.66      1.62 o
  -5   8  12        3.21        3.97      1.62 o
  -4   8  12       33.21       39.15      2.09 o
  -3   8  12       37.17       36.64      1.75 o
  -2   8  12       37.03       37.57      1.68 o
  -1   8  12       49.38       45.61      2.06 o
   0   8  12        1.91        1.29      0.75 o
   1   8  12        0.00        0.20      0.79 o
   2   8  12       39.89       37.34      2.00 o
   3   8  12        0.48        0.41      0.75 o
   4   8  12       44.07       43.27      1.79 o
   5   8  12        8.57       10.00      1.91 o
   6   8  12        0.61        1.37      1.38 o
  -7   9  12        8.45       11.29      1.88 o
  -6   9  12       37.56       36.42      2.59 o
  -5   9  12       14.20       14.86      1.55 o
  -4   9  12       62.14       62.15      2.73 o
  -3   9  12        0.21       -0.40      0.84 o
  -2   9  12        3.24        2.20      0.93 o
  -1   9  12        5.52        6.41      1.05 o
   0   9  12       36.36       29.49      1.72 o
   1   9  12        1.99        2.73      0.89 o
   2   9  12        0.02        0.78      0.85 o
   3   9  12       36.03       36.30      1.97 o
   4   9  12       27.33       26.18      1.71 o
   5   9  12        1.64        3.57      0.98 o
   6   9  12       53.70       53.45      2.90 o
  -7  10  12       23.92       29.72      2.57 o
  -6  10  12        4.54        4.35      1.67 o
  -5  10  12       13.14       12.99      1.59 o
  -4  10  12        7.50        5.83      1.30 o
  -3  10  12       39.63       45.40      2.70 o
  -2  10  12        5.32        7.15      1.17 o
  -1  10  12       36.22       32.90      1.89 o
   0  10  12        3.85        4.03      1.02 o
   1  10  12        6.18        5.50      1.03 o
   2  10  12       58.17       48.20      2.44 o
   3  10  12       77.55       82.85      3.35 o
   4  10  12        2.05        2.47      0.99 o
   5  10  12        0.00       -0.91      0.91 o
  -6  11  12        7.74        7.70      1.75 o
  -5  11  12       31.52       41.16      2.80 o
  -4  11  12        4.81        5.33      1.34 o
  -3  11  12        0.02        1.77      1.27 o
  -2  11  12       48.42       51.38      2.93 o
  -1  11  12       43.48       42.07      3.76 o
   0  11  12       28.77       24.30      1.72 o
   1  11  12       53.69       67.34      2.76 o
   2  11  12       14.31       14.23      1.53 o
   3  11  12        0.95        2.89      1.44 o
   4  11  12        0.42        0.94      1.01 o
   5  11  12        9.22        8.77      2.88 o
  -5  12  12       43.91       54.03      5.43 o
  -4  12  12       22.70       26.98      2.49 o
  -3  12  12        6.11        7.01      1.62 o
  -2  12  12        4.02        2.46      1.28 o
  -1  12  12       23.75       29.92      2.26 o
   0  12  12        2.68        4.15      1.33 o
   1  12  12       10.38       15.61      1.71 o
   2  12  12       18.42       18.24      1.77 o
   3  12  12        0.29        0.43      1.10 o
   4  12  12        4.22        3.83      1.27 o
  -4  13  12       29.15       33.79      3.36 o
  -3  13  12       26.64       32.83      2.65 o
  -2  13  12        0.11       -0.58      1.28 o
  -1  13  12       46.13       42.12      2.74 o
   0  13  12       36.16       48.17      2.88 o
   1  13  12        6.69       10.43      1.64 o
   2  13  12        0.21        0.11      1.13 o
   3  13  12        2.97        1.03      2.56 o
  -2  14  12       11.92       16.34      2.48 o
  -1  14  12        0.23        0.82      1.37 o
   0  14  12        9.25        8.73      1.72 o
  -9   1  13        0.83       -1.11      1.65 o
  -8   1  13       10.45        8.69      1.60 o
  -7   1  13       40.04       34.06      2.30 o
  -6   1  13        6.48        2.89      0.91 o
  -5   1  13        0.53        1.79      0.79 o
  -4   1  13       75.19       91.11      3.14 o
  -3   1  13       13.77       10.75      1.05 o
  -2   1  13       17.17       21.46      1.04 o
  -1   1  13       14.11       10.43      0.76 o
   0   1  13       34.64       26.06      0.92 o
   1   1  13      140.70      119.13      5.04 o
   2   1  13        3.27        4.26      0.60 o
   3   1  13        6.59        8.67      0.93 o
   4   1  13       41.94       36.45      1.68 o
   5   1  13       56.52       57.18      1.50 o
   6   1  13       52.91       52.99      1.65 o
   7   1  13        0.91        0.81      0.64 o
   8   1  13       65.17       70.32      2.53 o
  -9   2  13       12.22       11.16      2.40 o
  -8   2  13        0.55       -1.16      1.16 o
  -7   2  13        0.25       -0.99      0.99 o
  -6   2  13       19.29       18.50      1.38 o
  -5   2  13       11.28        9.95      1.13 o
  -4   2  13       50.56       60.30      2.46 o
  -3   2  13       41.88       43.81      2.24 o
  -2   2  13      698.73      666.77     14.79 o
  -1   2  13       89.63       77.67      1.90 o
   0   2  13      156.11      148.50      4.26 o
   1   2  13       48.82       38.47      1.39 o
   2   2  13      162.27      149.44      9.04 o
   3   2  13      216.44      207.07      7.62 o
   4   2  13       15.29       15.59      1.69 o
   5   2  13        1.90        2.37      0.46 o
   6   2  13        1.96        2.47      0.69 o
   7   2  13       61.09       66.14      2.88 o
   8   2  13       10.71       16.45      1.72 o
  -9   3  13        4.63        4.88      1.63 o
  -8   3  13        7.89        6.86      1.34 o
  -7   3  13        0.04       -0.33      1.17 o
  -6   3  13        3.50        3.11      0.96 o
  -5   3  13       25.53       27.25      1.50 o
  -4   3  13       46.57       38.04      1.78 o
  -3   3  13       35.33       23.65      1.28 o
  -2   3  13       33.67       48.91      1.62 o
  -1   3  13      121.08       90.01      2.31 o
   0   3  13      589.52      581.10     12.41 o
   1   3  13        9.33       12.57      1.44 o
   2   3  13      224.14      233.73      9.04 o
   3   3  13        0.80        0.36      1.16 o
   4   3  13       12.21       14.24      1.43 o
   5   3  13       46.48       39.77      3.17 o
   6   3  13        1.66        2.24      0.73 o
   7   3  13        7.87       10.64      2.63 o
  -9   4  13        1.09       -0.40      1.77 o
  -8   4  13        0.89        1.28      1.13 o
  -7   4  13        3.41        6.41      1.24 o
  -6   4  13        2.12        1.28      0.90 o
  -5   4  13       27.19       22.12      1.31 o
  -4   4  13       75.06       60.27      2.03 o
  -3   4  13       39.94       31.11      1.64 o
  -2   4  13       49.23       47.69      2.08 o
  -1   4  13        4.02        2.15      0.61 o
   0   4  13      226.61      226.80      4.92 o
   1   4  13       12.35        9.67      1.03 o
   2   4  13      288.79      273.07     13.45 o
   3   4  13        8.00       11.68      1.92 o
   4   4  13        0.46       -1.00      1.00 o
   5   4  13        2.11        1.57      1.28 o
   6   4  13       11.42       10.64      1.00 o
   7   4  13        4.36        5.58      1.41 o
  -8   5  13        0.05       -1.25      1.25 o
  -7   5  13        8.30        8.52      1.56 o
  -6   5  13        4.79        5.07      1.18 o
  -5   5  13       12.21       13.17      1.39 o
  -4   5  13       15.71       12.69      1.12 o
  -3   5  13        3.36        5.40      0.97 o
  -2   5  13        4.09        2.93      0.79 o
  -1   5  13        3.76        0.92      0.56 o
   0   5  13      290.57      289.64      7.15 o
   1   5  13        7.90        9.67      1.55 o
   2   5  13      446.09      430.92     14.45 o
   3   5  13       27.01       22.93      2.64 o
   4   5  13       92.41       93.54      5.88 o
   5   5  13       16.97       17.75      1.35 o
   6   5  13        3.77        3.31      0.84 o
   7   5  13       23.12       23.23      2.05 o
  -8   6  13       10.56       10.57      1.80 o
  -7   6  13        0.05        2.39      1.32 o
  -6   6  13       68.60       66.86      3.21 o
  -5   6  13        1.09        0.26      0.86 o
  -4   6  13       13.18       11.50      1.11 o
  -3   6  13       27.41       21.80      1.45 o
  -2   6  13       71.73       72.81      2.65 o
  -1   6  13       19.03       21.39      1.31 o
   0   6  13        9.96       11.30      0.99 o
   1   6  13       85.49       84.29      3.80 o
   2   6  13      347.60      357.28     10.76 o
   3   6  13       30.25       31.40      1.23 o
   4   6  13      145.61      143.10      3.83 o
   5   6  13        1.56        1.72      0.90 o
   6   6  13       20.53       22.71      3.01 o
   7   6  13        0.75        0.75      1.21 o
  -8   7  13        8.18        9.80      1.78 o
  -7   7  13       14.33       16.27      1.90 o
  -6   7  13        2.93        0.67      1.04 o
  -5   7  13        1.08        1.68      1.03 o
  -4   7  13        2.25        4.02      1.07 o
  -3   7  13        0.78        0.53      0.82 o
  -2   7  13        2.93        2.95      0.88 o
  -1   7  13       52.47       47.96      2.05 o
   0   7  13        7.06        5.75      0.88 o
   1   7  13       31.13       30.50      1.69 o
   2   7  13      190.60      178.82      6.00 o
   3   7  13        0.02       -0.60      0.66 o
   4   7  13      158.31      142.45      3.95 o
   5   7  13       26.25       23.75      1.54 o
   6   7  13       10.19       10.93      1.74 o
  -7   8  13       25.14       25.13      5.10 o
  -6   8  13       42.69       38.88      2.49 o
  -5   8  13       11.78       10.82      1.71 o
  -4   8  13        0.25       -0.98      0.98 o
  -3   8  13        1.28        1.24      0.91 o
  -2   8  13        6.83        6.19      1.04 o
  -1   8  13        4.07        3.76      0.92 o
   0   8  13       15.79       15.46      1.33 o
   1   8  13       61.72       67.23      2.48 o
   2   8  13        3.26        5.54      0.97 o
   3   8  13       87.18       88.71      3.22 o
   4   8  13      128.04      129.95      4.80 o
   5   8  13       35.51       38.55      4.61 o
   6   8  13       68.79       59.86      5.55 o
  -7   9  13       24.36       31.02      3.25 o
  -6   9  13       27.71       37.74      6.34 o
  -5   9  13        6.29        4.61      1.46 o
  -4   9  13       22.21       22.73      2.04 o
  -3   9  13        2.98        2.83      1.05 o
  -2   9  13       15.25       16.07      1.41 o
  -1   9  13        9.83        6.35      1.34 o
   0   9  13       10.43       10.07      1.16 o
   1   9  13        5.54        6.08      0.98 o
   2   9  13        0.95        0.28      0.82 o
   3   9  13        7.14        7.95      1.12 o
   4   9  13       33.24       34.16      2.01 o
   5   9  13        2.27        4.58      1.32 o
  -6  10  13        1.15       -1.67      1.87 o
  -5  10  13        5.19        7.54      1.73 o
  -4  10  13       11.87       11.36      1.74 o
  -3  10  13        0.97        2.16      1.42 o
  -2  10  13        4.77        3.35      1.13 o
  -1  10  13        0.16       -0.41      0.86 o
   0  10  13        0.02       -0.81      0.81 o
   1  10  13       27.44       23.48      1.58 o
   2  10  13        3.78        1.55      0.97 o
   3  10  13       20.92       20.97      1.59 o
   4  10  13       35.70       40.49      2.20 o
   5  10  13       27.63       35.32      2.06 o
  -5  11  13       66.64       87.96      5.22 o
  -4  11  13       14.57       18.72      2.15 o
  -3  11  13        0.16        0.69      1.29 o
  -2  11  13       30.30       24.93      2.12 o
  -1  11  13        0.38       -0.33      1.24 o
   0  11  13        0.92        2.05      1.01 o
   1  11  13        4.29        5.23      2.10 o
   2  11  13        1.16       -0.13      1.07 o
   3  11  13       39.74       43.15      4.59 o
   4  11  13       13.31       14.08      1.51 o
  -4  12  13        2.37        5.20      2.27 o
  -3  12  13       23.30       27.17      2.41 o
  -2  12  13        1.57        2.20      1.35 o
  -1  12  13        0.95        0.45      1.21 o
   0  12  13        4.56        4.75      1.38 o
   1  12  13        6.39        5.33      1.35 o
   2  12  13        2.11        1.37      1.19 o
   3  12  13        7.33        8.59      1.67 o
  -3  13  13       56.91       72.77      4.90 o
  -2  13  13        9.52       11.78      2.83 o
  -1  13  13        0.83        1.74      1.43 o
   0  13  13        7.53        6.19      1.54 o
   1  13  13        2.05        5.20      1.47 o
  -9   0  14        8.58        9.54      3.24 o
  -8   0  14        7.33        9.90      3.10 o
  -7   0  14        0.02        1.14      2.03 o
  -6   0  14        1.80        0.79      1.33 o
  -5   0  14       99.81       95.00      6.02 o
  -4   0  14       29.71       25.05      2.19 o
  -3   0  14       65.84       62.83      3.42 o
  -2   0  14       34.56       39.94      4.49 o
  -1   0  14        0.18        0.44      0.64 o
   0   0  14      955.98      850.86     39.20 o
   1   0  14       15.57       11.11      2.17 o
   2   0  14      389.31      316.89     12.30 o
   3   0  14      828.78      746.19     50.80 o
   4   0  14       25.52       19.90      1.10 o
   5   0  14        0.22        0.34      0.58 o
   6   0  14       17.97       17.70      1.40 o
   7   0  14       35.95       39.17      3.92 o
  -9   1  14        1.16       -0.22      1.73 o
  -8   1  14        0.88        3.91      1.74 o
  -7   1  14        3.60        2.68      1.65 o
  -6   1  14        0.02       -0.78      0.88 o
  -5   1  14       40.14       37.09      2.04 o
  -4   1  14        8.44        4.64      1.03 o
  -3   1  14        5.10        4.63      0.90 o
  -2   1  14        0.04        0.33      0.56 o
  -1   1  14        9.41        8.08      0.67 o
   0   1  14      186.07      181.35      4.59 o
   1   1  14      168.57      162.16      6.78 o
   2   1  14       36.97       37.29      3.04 o
   3   1  14       20.78       20.71      1.45 o
   4   1  14        0.46       -0.14      0.72 o
   5   1  14       23.08       21.96      0.99 o
   6   1  14        9.11       10.51      1.06 o
   7   1  14        5.17        7.58      1.06 o
  -9   2  14        2.96        3.81      2.71 o
  -8   2  14        4.36        8.37      2.14 o
  -7   2  14        0.29        1.47      1.53 o
  -6   2  14        6.90       10.46      1.39 o
  -5   2  14        8.08        3.96      1.10 o
  -4   2  14       17.03       18.58      1.42 o
  -3   2  14        5.23        6.72      0.96 o
  -2   2  14       51.44       50.31      2.45 o
  -1   2  14       77.77       76.23      1.90 o
   0   2  14      135.70      116.78      2.75 o
   1   2  14       13.32        9.35      0.62 o
   2   2  14      130.67      127.45      3.92 o
   3   2  14       18.66       16.18      2.03 o
   4   2  14       53.81       47.04      2.46 o
   5   2  14        1.81        1.85      1.14 o
   6   2  14       22.92       20.62      1.49 o
   7   2  14        0.54        1.57      0.89 o
  -8   3  14        0.85        1.89      1.44 o
  -7   3  14        5.21        5.20      1.49 o
  -6   3  14        1.18        0.76      0.89 o
  -5   3  14       55.07       54.92      2.23 o
  -4   3  14       15.77       12.98      1.12 o
  -3   3  14        1.31        1.75      0.71 o
  -2   3  14       29.76       22.87      1.32 o
  -1   3  14       19.60       13.97      0.89 o
   0   3  14       22.41       18.59      0.88 o
   1   3  14       10.49        8.58      0.72 o
   2   3  14       25.59       27.56      1.92 o
   3   3  14       30.08       35.24      2.22 o
   4   3  14        3.81        3.38      1.39 o
   5   3  14       40.59       39.95      3.13 o
   6   3  14        3.42        3.99      0.78 o
   7   3  14       17.46       20.25      3.81 o
  -8   4  14        0.28        0.28      1.37 o
  -7   4  14        4.34        2.59      1.36 o
  -6   4  14        1.36        2.35      1.08 o
  -5   4  14        5.36        4.24      0.98 o
  -4   4  14       17.65       19.25      1.33 o
  -3   4  14       10.82        7.82      1.05 o
  -2   4  14       30.89       22.47      1.35 o
  -1   4  14       45.97       44.42      1.60 o
   0   4  14        6.36        6.10      0.68 o
   1   4  14      132.82      138.48      4.28 o
   2   4  14        9.60       11.07      1.02 o
   3   4  14      280.60      268.41     13.50 o
   4   4  14        1.55       -1.07      1.28 o
   5   4  14        4.41        6.77      1.64 o
   6   4  14        5.40        7.16      1.65 o
   7   4  14       27.23       30.08      2.20 o
  -8   5  14        9.88       15.92      2.55 o
  -7   5  14        0.06       -1.44      1.47 o
  -6   5  14        6.49        9.53      1.58 o
  -5   5  14       16.26       15.96      1.51 o
  -4   5  14       37.55       31.24      1.84 o
  -3   5  14       20.26       14.78      1.27 o
  -2   5  14        6.99        6.87      0.93 o
  -1   5  14        0.35       -0.29      0.53 o
   0   5  14       16.16       13.20      0.88 o
   1   5  14        0.79       -0.06      0.61 o
   2   5  14       26.33       25.36      1.73 o
   3   5  14        9.36        6.98      1.82 o
   4   5  14       97.16       98.60      6.23 o
   5   5  14        2.84        0.31      1.37 o
   6   5  14       13.84       13.57      1.29 o
   7   5  14       20.36       17.95      2.56 o
  -8   6  14        2.67        2.57      1.85 o
  -7   6  14        0.62        2.59      1.67 o
  -6   6  14       14.73       16.95      1.93 o
  -5   6  14       14.27       11.21      1.63 o
  -4   6  14        2.68        2.22      0.99 o
  -3   6  14        1.59        0.83      0.85 o
  -2   6  14       21.49       18.40      1.32 o
  -1   6  14        3.19        4.90      0.86 o
   0   6  14        0.21        0.15      0.78 o
   1   6  14       87.60       87.61      3.10 o
   2   6  14       44.61       38.92      2.68 o
   3   6  14       14.41       11.26      1.48 o
   4   6  14      110.41      108.65      3.61 o
   5   6  14       20.16       21.93      1.38 o
   6   6  14       40.43       45.72      2.87 o
  -7   7  14        1.77        3.08      1.86 o
  -6   7  14       19.74       19.53      2.06 o
  -5   7  14       16.73       16.58      1.88 o
  -4   7  14        8.34        9.88      1.33 o
  -3   7  14        0.55       -0.63      0.83 o
  -2   7  14       48.78       48.39      2.60 o
  -1   7  14        9.12       10.87      1.11 o
   0   7  14        4.59        4.37      0.84 o
   1   7  14       28.51       29.72      1.52 o
   2   7  14        0.07        0.15      0.69 o
   3   7  14        0.59       -0.31      0.87 o
   4   7  14       75.69       75.85      5.00 o
   5   7  14       36.03       32.91      1.82 o
   6   7  14       39.04       35.16      3.51 o
  -7   8  14        9.19        8.06      2.11 o
  -6   8  14        0.74       -1.23      1.23 o
  -5   8  14        4.42        6.25      1.53 o
  -4   8  14       22.73       23.04      2.02 o
  -3   8  14        6.59        8.77      1.24 o
  -2   8  14        7.10        7.85      1.17 o
  -1   8  14       11.91       15.42      1.32 o
   0   8  14       13.30       13.00      1.18 o
   1   8  14        8.75        8.55      1.02 o
   2   8  14       17.27       17.51      1.50 o
   3   8  14        8.75        8.34      1.22 o
   4   8  14        5.52        3.67      1.28 o
   5   8  14        2.73        3.89      2.46 o
  -6   9  14        0.39       -1.56      1.56 o
  -5   9  14        2.86        2.25      1.43 o
  -4   9  14       11.47       12.15      1.73 o
  -3   9  14        4.84        5.44      1.41 o
  -2   9  14        5.94        5.47      1.14 o
  -1   9  14       15.36       18.27      1.45 o
   0   9  14        0.57       -0.44      0.82 o
   1   9  14       33.52       31.23      1.70 o
   2   9  14        2.79        2.94      0.91 o
   3   9  14        1.75        1.88      1.21 o
   4   9  14        1.30        1.70      2.08 o
   5   9  14       25.92       21.07      3.72 o
  -6  10  14        4.43        3.69      2.71 o
  -5  10  14       25.02       26.07      2.47 o
  -4  10  14        5.45        2.94      1.46 o
  -3  10  14       28.16       36.61      3.42 o
  -2  10  14        1.68        2.21      1.29 o
  -1  10  14        0.68        0.37      0.92 o
   0  10  14       24.63       22.46      1.65 o
   1  10  14       14.84       12.80      1.30 o
   2  10  14        0.86        0.56      1.16 o
   3  10  14        4.28        2.88      1.12 o
   4  10  14        8.87       10.83      2.39 o
  -5  11  14       78.79      100.55      5.63 o
  -4  11  14        6.50        4.53      1.65 o
  -3  11  14        1.35        1.74      1.36 o
  -2  11  14       20.34       19.25      2.15 o
  -1  11  14        1.32       -0.75      1.08 o
   0  11  14        1.39        1.58      1.02 o
   1  11  14       22.06       22.18      1.67 o
   2  11  14        5.10        7.93      1.21 o
   3  11  14        0.59        1.22      1.00 o
  -3  12  14       15.70       26.06      2.46 o
  -2  12  14       20.63       24.20      2.25 o
  -1  12  14        0.63       -1.17      1.17 o
   0  12  14        0.03       -0.39      1.09 o
   1  12  14        0.07        0.54      1.12 o
   2  12  14        1.49        2.87      1.20 o
  -8   1  15        1.66        0.51      1.74 o
  -7   1  15       20.96       23.59      4.75 o
  -6   1  15        0.31       -0.34      0.96 o
  -5   1  15       86.69       88.93      3.78 o
  -4   1  15      200.97      198.77      7.51 o
  -3   1  15        2.93        6.00      0.98 o
  -2   1  15       63.02       60.52      2.28 o
  -1   1  15        0.74        0.94      0.51 o
   0   1  15       55.37       75.02      1.98 o
   1   1  15       16.49       14.20      0.85 o
   2   1  15       85.15       77.66      2.26 o
   3   1  15        1.99        3.01      0.61 o
   4   1  15        0.14        0.93      0.72 o
   5   1  15       41.46       40.32      1.52 o
   6   1  15        4.99        6.31      0.76 o
   7   1  15        1.86        5.10      1.57 o
  -8   2  15        1.00        1.19      1.79 o
  -7   2  15        0.00        1.51      1.44 o
  -6   2  15        1.03        1.62      1.19 o
  -5   2  15       93.37       88.52      3.36 o
  -4   2  15       69.85       66.50      2.73 o
  -3   2  15       70.60       58.15      2.36 o
  -2   2  15        0.00        0.81      0.67 o
  -1   2  15       11.64        6.93      1.03 o
   0   2  15       50.77       49.71      1.51 o
   1   2  15        0.23        0.53      0.40 o
   2   2  15        1.42        1.34      0.57 o
   3   2  15       25.72       25.37      1.76 o
   4   2  15      154.52      154.60      5.98 o
   5   2  15       46.06       48.00      3.28 o
   6   2  15       14.99       17.77      2.13 o
   7   2  15        1.66        1.60      1.64 o
  -8   3  15       33.37       30.65      2.58 o
  -7   3  15       10.28       11.04      1.82 o
  -6   3  15        7.21        5.89      1.25 o
  -5   3  15      129.17      124.00      3.77 o
  -4   3  15       12.59        6.72      1.02 o
  -3   3  15       39.14       37.32      1.69 o
  -2   3  15       37.21       26.56      1.47 o
  -1   3  15        3.49        4.63      1.16 o
   0   3  15       33.10       21.61      1.26 o
   1   3  15        2.63        3.91      0.53 o
   2   3  15       79.84       87.79      3.97 o
   3   3  15        6.04        9.19      1.64 o
   4   3  15        0.62        1.60      1.21 o
   5   3  15        1.86        3.70      1.35 o
   6   3  15       49.74       56.24      2.24 o
  -8   4  15        7.72       12.31      2.92 o
  -7   4  15        0.64        1.92      1.34 o
  -6   4  15        0.46        1.67      1.10 o
  -5   4  15       22.17       21.01      1.53 o
  -4   4  15       51.81       63.28      2.69 o
  -3   4  15       12.62       10.76      1.17 o
  -2   4  15        1.13       -0.65      0.68 o
  -1   4  15       52.97       48.33      2.24 o
   0   4  15       69.08       72.97      2.44 o
   1   4  15        1.85        0.48      0.50 o
   2   4  15        2.97        5.24      1.39 o
   3   4  15       35.27       32.83      3.03 o
   4   4  15        0.00       -1.14      1.14 o
   5   4  15        0.25       -1.18      1.18 o
   6   4  15       28.99       27.88      2.64 o
  -8   5  15       11.26       12.94      2.44 o
  -7   5  15       30.00       30.16      3.04 o
  -6   5  15        5.34        7.50      1.57 o
  -5   5  15       38.12       40.17      3.05 o
  -4   5  15        1.54        2.87      1.03 o
  -3   5  15      110.50      101.86      3.50 o
  -2   5  15       33.57       30.27      1.64 o
  -1   5  15       16.87       14.91      1.16 o
   0   5  15       80.49       81.50      2.87 o
   1   5  15      181.57      173.44      6.89 o
   2   5  15      201.51      173.13      9.06 o
   3   5  15       63.36       65.09      4.63 o
   4   5  15       33.30       32.62      3.24 o
   5   5  15        5.61        8.19      1.92 o
   6   5  15        0.02       -0.04      0.71 o
  -7   6  15       10.20       15.27      2.52 o
  -6   6  15        0.08        1.38      1.34 o
  -5   6  15       15.10       12.95      1.99 o
  -4   6  15        0.20       -0.68      0.87 o
  -3   6  15       10.71       11.62      1.65 o
  -2   6  15        0.48       -0.14      1.23 o
  -1   6  15       23.26       24.68      1.45 o
   0   6  15        6.50        6.76      0.78 o
   1   6  15        2.61        1.84      0.78 o
   2   6  15        4.30        5.87      1.18 o
   3   6  15       15.82       14.32      1.30 o
   4   6  15        5.02        2.52      0.90 o
   5   6  15        0.22        1.45      0.69 o
   6   6  15       37.14       38.26      4.66 o
  -7   7  15        2.19        1.40      1.78 o
  -6   7  15        6.92        9.89      2.58 o
  -5   7  15       42.60       51.66      3.46 o
  -4   7  15       11.24       18.53      1.64 o
  -3   7  15       54.73       60.63      2.67 o
  -2   7  15       29.77       25.73      1.65 o
  -1   7  15        0.95        3.22      0.88 o
   0   7  15        0.09       -0.03      0.74 o
   1   7  15       63.60       58.43      2.24 o
   2   7  15       32.68       32.72      1.89 o
   3   7  15        7.82        7.76      1.50 o
   4   7  15       42.18       39.03      2.44 o
   5   7  15       12.14       10.67      1.06 o
  -6   8  15       31.14       29.56      3.04 o
  -5   8  15       27.09       20.41      2.10 o
  -4   8  15       16.63       17.96      1.90 o
  -3   8  15        1.16        0.95      1.01 o
  -2   8  15        0.07        0.69      0.93 o
  -1   8  15        4.54        4.70      1.13 o
   0   8  15        0.17        0.40      0.79 o
   1   8  15        1.98        0.36      0.74 o
   2   8  15        0.19        1.55      0.79 o
   3   8  15        2.75        2.65      1.19 o
   4   8  15        1.28        1.80      1.16 o
   5   8  15        1.10        1.63      1.66 o
  -6   9  15        3.38        1.48      1.89 o
  -5   9  15       11.10       13.79      1.98 o
  -4   9  15        8.64        6.29      1.57 o
  -3   9  15       44.08       48.69      4.65 o
  -2   9  15        2.58        3.92      1.13 o
  -1   9  15        6.44        8.63      1.23 o
   0   9  15       50.32       61.14      2.55 o
   1   9  15       30.66       29.99      1.70 o
   2   9  15        0.15        0.01      1.08 o
   3   9  15       21.48       18.38      1.97 o
   4   9  15        0.70       -1.15      1.15 o
  -5  10  15       64.25       67.25      6.29 o
  -4  10  15       15.51       19.30      2.12 o
  -3  10  15       64.57       67.61      5.93 o
  -2  10  15       16.73       18.74      2.08 o
  -1  10  15        4.02        3.86      1.13 o
   0  10  15        2.46        4.94      1.15 o
   1  10  15        6.86        6.48      1.98 o
   2  10  15       20.24       21.97      1.52 o
   3  10  15        0.41        0.18      0.99 o
  -4  11  15        4.73        7.93      1.85 o
  -3  11  15       11.18       12.92      2.53 o
  -2  11  15        0.12       -1.21      1.21 o
  -1  11  15        0.47       -0.91      1.11 o
   0  11  15       37.54       37.74      2.13 o
   1  11  15       10.34        9.39      1.31 o
   2  11  15        0.28        1.73      0.97 o
  -2  12  15        1.31        0.75      1.58 o
  -1  12  15        6.78        8.18      1.62 o
   0  12  15       20.73       22.86      2.07 o
  -8   0  16        1.17        2.53      2.78 o
  -7   0  16        1.21        3.31      2.60 o
  -6   0  16        5.92        3.67      1.74 o
  -5   0  16       11.20       10.80      1.98 o
  -4   0  16      106.71      105.00     11.72 o
  -3   0  16       27.88       25.46      2.23 o
  -2   0  16        1.58        3.13      1.25 o
  -1   0  16      102.62      118.82      5.05 o
   0   0  16       18.71       16.46      1.05 o
   1   0  16        3.19        3.81      0.73 o
   2   0  16       53.96       43.46      3.83 o
   3   0  16       52.59       54.59      2.76 o
   4   0  16      104.94       91.66      5.52 o
   5   0  16       48.32       49.99      3.77 o
   6   0  16        4.05        4.24      1.71 o
  -8   1  16        1.55        1.62      1.79 o
  -7   1  16        0.05        1.94      1.72 o
  -6   1  16       22.64       25.45      1.93 o
  -5   1  16        0.81        0.82      1.09 o
  -4   1  16       14.47       16.40      1.47 o
  -3   1  16        0.26        0.56      0.82 o
  -2   1  16        0.32        0.33      0.68 o
  -1   1  16        7.64        8.18      0.80 o
   0   1  16       20.95       24.69      1.37 o
   1   1  16       14.84       14.87      0.77 o
   2   1  16       18.12       19.57      1.20 o
   3   1  16        0.12       -0.75      0.75 o
   4   1  16        5.13        2.18      1.83 o
   5   1  16        3.92        3.58      0.87 o
   6   1  16        5.65        4.91      1.60 o
  -8   2  16        2.40        5.44      2.10 o
  -7   2  16        9.52       14.09      2.53 o
  -6   2  16        0.45        0.54      1.14 o
  -5   2  16       34.69       38.54      2.92 o
  -4   2  16        0.01       -0.78      0.88 o
  -3   2  16        2.67        2.22      0.77 o
  -2   2  16       19.29       13.73      1.02 o
  -1   2  16        0.04       -0.26      0.62 o
   0   2  16       28.23       29.97      1.28 o
   1   2  16       30.02       30.20      1.17 o
   2   2  16        3.70        3.75      0.46 o
   3   2  16        9.79       10.90      1.66 o
   4   2  16       33.62       29.34      2.49 o
   5   2  16       15.81       18.45      1.96 o
   6   2  16       14.51       14.47      1.33 o
  -7   3  16        8.90        8.17      3.05 o
  -6   3  16        7.69        5.74      1.35 o
  -5   3  16       20.58       23.50      1.59 o
  -4   3  16        9.01        9.56      1.13 o
  -3   3  16        7.00        5.66      0.93 o
  -2   3  16       10.35       11.21      1.08 o
  -1   3  16        0.00       -0.03      0.65 o
   0   3  16       30.59       40.68      1.50 o
   1   3  16        6.80        5.87      0.60 o
   2   3  16        0.52        0.33      0.63 o
   3   3  16        7.97        6.02      1.42 o
   4   3  16        4.64        5.41      1.46 o
   5   3  16        5.95        9.79      1.64 o
   6   3  16       24.61       24.99      1.40 o
  -7   4  16        6.41       10.48      1.89 o
  -6   4  16        4.95        3.79      1.27 o
  -5   4  16       15.85       15.66      1.59 o
  -4   4  16       12.34       16.83      1.49 o
  -3   4  16        0.03       -0.09      0.78 o
  -2   4  16        0.90        2.31      1.32 o
  -1   4  16        8.97        8.55      0.96 o
   0   4  16       17.37       16.47      0.97 o
   1   4  16        8.40       12.30      0.79 o
   2   4  16       28.81       32.38      1.83 o
   3   4  16        7.95        6.98      1.71 o
   4   4  16        0.18        1.10      1.28 o
   5   4  16        0.07        2.81      1.42 o
   6   4  16       11.73       11.20      0.98 o
  -7   5  16        9.92        8.38      2.44 o
  -6   5  16       29.80       41.97      4.05 o
  -5   5  16        1.03        0.77      1.16 o
  -4   5  16        2.14        3.10      1.09 o
  -3   5  16        5.63        6.76      1.12 o
  -2   5  16       14.38       16.09      1.29 o
  -1   5  16        9.92       10.31      1.22 o
   0   5  16       28.52       32.33      1.68 o
   1   5  16       41.58       41.22      2.00 o
   2   5  16        0.00       -0.50      0.80 o
   3   5  16       17.88       17.27      2.42 o
   4   5  16        0.05       -1.32      1.32 o
   5   5  16        1.33        5.23      1.74 o
  -7   6  16        0.18       -1.52      1.52 o
  -6   6  16        1.92        4.55      1.56 o
  -5   6  16        0.64        1.40      1.37 o
  -4   6  16        3.36        3.40      1.14 o
  -3   6  16        1.06        0.92      0.89 o
  -2   6  16        0.92        0.42      0.85 o
  -1   6  16       37.97       45.15      2.06 o
   0   6  16        3.37        3.53      0.83 o
   1   6  16       79.42       92.81      2.64 o
   2   6  16       13.35       14.42      1.43 o
   3   6  16        0.74        0.93      0.87 o
   4   6  16        5.32        7.30      1.99 o
   5   6  16        3.07        2.67      0.70 o
  -6   7  16       24.47       28.44      2.57 o
  -5   7  16       35.08       40.19      3.04 o
  -4   7  16       14.96       23.65      1.84 o
  -3   7  16        0.12       -1.08      1.08 o
  -2   7  16        1.75        3.61      1.01 o
  -1   7  16        0.14        0.14      0.81 o
   0   7  16        0.01        0.21      0.77 o
   1   7  16       22.43       26.49      1.48 o
   2   7  16        3.82        3.64      1.18 o
   3   7  16       27.81       24.33      1.95 o
   4   7  16        3.90        4.65      1.17 o
  -6   8  16       10.52        7.67      2.23 o
  -5   8  16        1.44        1.51      1.42 o
  -4   8  16        6.86        9.66      1.67 o
  -3   8  16        4.28        3.60      1.18 o
  -2   8  16       56.86       62.50      3.26 o
  -1   8  16       45.53       52.80      2.39 o
   0   8  16        0.79        0.91      1.07 o
   1   8  16       54.31       55.68      2.82 o
   2   8  16        1.96        1.66      1.07 o
   3   8  16        0.98       -0.47      1.01 o
   4   8  16        2.02        2.65      1.21 o
  -5   9  16        0.64       -0.59      1.37 o
  -4   9  16        0.51        0.38      1.31 o
  -3   9  16        0.00       -1.19      1.19 o
  -2   9  16        5.28        9.78      1.38 o
  -1   9  16       21.41       23.44      1.71 o
   0   9  16        4.26        3.02      1.04 o
   1   9  16        0.02        0.54      0.83 o
   2   9  16        4.56        7.23      1.89 o
   3   9  16        1.57        2.84      1.62 o
  -4  10  16        1.99        1.10      1.49 o
  -3  10  16        0.04        0.31      1.26 o
  -2  10  16       17.15       17.41      1.87 o
  -1  10  16       35.55       38.00      2.22 o
   0  10  16       13.98       14.53      1.47 o
   1  10  16        0.21        0.41      0.90 o
   2  10  16        1.27        0.60      0.91 o
  -2  11  16       13.41       13.78      2.74 o
  -1  11  16        3.27        3.16      1.36 o
   0  11  16        0.31        2.25      1.32 o
  -7   1  17       10.91       13.69      2.43 o
  -6   1  17       34.83       43.64      2.50 o
  -5   1  17       13.76       14.12      1.52 o
  -4   1  17       28.85       34.24      1.97 o
  -3   1  17        3.80        3.80      1.04 o
  -2   1  17       16.83       18.05      1.15 o
  -1   1  17        3.07        2.40      0.67 o
   0   1  17        0.86        0.84      0.63 o
   1   1  17       23.81       22.90      1.07 o
   2   1  17       24.82       30.93      1.80 o
   3   1  17       26.71       22.33      1.96 o
   4   1  17        0.69        0.46      0.96 o
   5   1  17        0.80        0.64      1.18 o
  -7   2  17        0.13        1.91      1.38 o
  -6   2  17        0.07        0.85      1.43 o
  -5   2  17        0.56        2.52      1.01 o
  -4   2  17        5.59        5.08      1.02 o
  -3   2  17       17.67       21.84      1.36 o
  -2   2  17        7.00        5.89      0.87 o
  -1   2  17        0.01       -0.50      0.64 o
   0   2  17        0.39        0.23      0.58 o
   1   2  17       15.00       13.78      0.73 o
   2   2  17       14.22       18.08      1.11 o
   3   2  17        1.03        0.32      1.10 o
   4   2  17        0.03       -0.57      1.00 o
  -7   3  17        0.01       -0.74      1.27 o
  -6   3  17       46.44       53.63      2.76 o
  -5   3  17       15.09       17.09      1.47 o
  -4   3  17        4.13        6.10      1.03 o
  -3   3  17        0.87       -0.50      0.80 o
  -2   3  17        0.08        0.65      0.77 o
  -1   3  17       17.46       17.84      1.23 o
   0   3  17        9.43       12.01      1.20 o
   1   3  17       18.64       18.73      0.95 o
   2   3  17       20.70       17.11      1.11 o
   3   3  17       10.82       12.18      1.82 o
   4   3  17        2.94        2.78      1.28 o
   5   3  17        0.27        1.71      1.28 o
  -7   4  17        6.57        6.28      2.40 o
  -6   4  17       12.64       12.75      1.94 o
  -5   4  17        2.22        1.71      1.16 o
  -4   4  17        2.41        1.43      1.05 o
  -3   4  17        0.06        0.79      0.83 o
  -2   4  17        0.05       -0.20      0.76 o
  -1   4  17        6.55        4.98      0.90 o
   0   4  17        0.03       -0.19      0.68 o
   1   4  17        0.45        0.44      0.69 o
   2   4  17       11.17        9.83      1.01 o
   3   4  17       20.62       20.51      2.39 o
   4   4  17        5.72        7.69      1.74 o
   5   4  17        0.08        0.36      1.32 o
  -6   5  17       12.16       15.37      3.45 o
  -5   5  17        0.87        1.11      1.30 o
  -4   5  17       23.91       24.68      1.82 o
  -3   5  17       10.61       12.47      1.31 o
  -2   5  17        0.32        0.14      0.82 o
  -1   5  17        5.39        3.41      0.86 o
   0   5  17        0.46        0.33      0.70 o
   1   5  17       93.23       84.83      2.46 o
   2   5  17       20.21       17.31      1.27 o
   3   5  17        3.16        5.91      1.85 o
   4   5  17        2.69        0.53      1.46 o
  -6   6  17        0.13        0.69      1.42 o
  -5   6  17       21.92       27.36      2.67 o
  -4   6  17       36.84       42.82      2.66 o
  -3   6  17        7.24        8.12      1.24 o
  -2   6  17        3.46        3.84      1.15 o
  -1   6  17        1.21        3.34      0.92 o
   0   6  17        9.21        9.86      1.07 o
   1   6  17        1.19       -0.41      0.72 o
   2   6  17       22.91       22.87      1.61 o
   3   6  17       14.47       13.06      1.35 o
   4   6  17        0.17       -0.82      1.42 o
  -5   7  17        1.58        3.05      1.50 o
  -4   7  17        6.77       10.01      2.42 o
  -3   7  17        5.69        5.22      1.25 o
  -2   7  17       27.10       29.08      2.25 o
  -1   7  17        9.33        9.12      1.16 o
   0   7  17        0.00        0.62      0.82 o
   1   7  17       69.73       73.30      2.64 o
   2   7  17        3.05        1.92      1.00 o
   3   7  17       25.33       26.77      2.00 o
   4   7  17        1.60        1.37      1.03 o
  -5   8  17        1.03       -0.40      1.30 o
  -4   8  17        1.86        1.33      1.38 o
  -3   8  17        0.16        0.76      1.12 o
  -2   8  17       19.69       21.23      1.70 o
  -1   8  17       11.77       14.24      1.42 o
   0   8  17        6.73        6.91      1.09 o
   1   8  17        1.87        1.17      0.90 o
   2   8  17       12.92       12.97      1.51 o
   3   8  17        0.03       -0.51      0.98 o
  -4   9  17        0.24        0.86      1.31 o
  -3   9  17       26.55       35.58      2.49 o
  -2   9  17        3.47        6.14      1.69 o
  -1   9  17       53.98       61.98      2.90 o
   0   9  17        9.22       11.93      1.31 o
   1   9  17        9.08        9.75      1.21 o
   2   9  17        5.88        7.75      1.43 o
  -2  10  17        0.89        0.72      1.42 o
  -1  10  17        3.98        7.47      1.31 o
   0  10  17        0.81        1.64      1.10 o
  -6   0  18      129.17      123.00      6.42 o
  -5   0  18        1.71       -0.24      1.60 o
  -4   0  18       46.96       65.58      4.04 o
  -3   0  18        0.08       -0.28      2.24 o
  -2   0  18       20.08       20.24      2.06 o
  -1   0  18      211.90      198.88      6.33 o
   0   0  18        2.03       -0.03      0.88 o
   1   0  18        4.87        3.03      0.93 o
   2   0  18       50.61       62.94      2.93 o
   3   0  18       32.16       26.46      2.85 o
   4   0  18        0.00        1.18      1.32 o
  -6   1  18        7.70        4.55      1.53 o
  -5   1  18        1.67        0.47      1.16 o
  -4   1  18        1.41        0.40      1.02 o
  -3   1  18        0.04        0.78      0.78 o
  -2   1  18        3.48        7.94      0.95 o
  -1   1  18        3.45        4.89      0.90 o
   0   1  18       10.15       10.72      0.83 o
   1   1  18        0.28        0.59      0.62 o
   2   1  18        0.10        0.35      0.58 o
   3   1  18        1.89        3.38      1.28 o
   4   1  18        0.21        0.21      1.10 o
  -6   2  18       71.24       77.35      3.41 o
  -5   2  18        3.10        0.80      1.00 o
  -4   2  18       45.58       48.94      2.18 o
  -3   2  18        6.55        8.44      1.06 o
  -2   2  18        0.01        0.21      1.23 o
  -1   2  18       32.06       34.03      2.29 o
   0   2  18        5.53        3.48      0.80 o
   1   2  18       70.00       78.45      2.28 o
   2   2  18       14.12       14.67      0.96 o
   3   2  18        1.57        0.95      0.78 o
  -6   3  18        9.10        6.19      1.56 o
  -5   3  18       16.82       13.41      1.45 o
  -4   3  18        3.99        6.05      1.25 o
  -3   3  18       12.18       15.34      1.41 o
  -2   3  18        0.00       -0.49      0.76 o
  -1   3  18        6.23        6.69      0.99 o
   0   3  18       41.60       44.25      1.90 o
   1   3  18        0.00        0.89      0.67 o
   2   3  18       11.48       11.80      0.94 o
   3   3  18        0.27        0.25      1.21 o
   4   3  18        0.11        0.25      1.18 o
  -6   4  18        3.51        1.47      1.53 o
  -5   4  18        8.67        9.49      1.50 o
  -4   4  18       26.11       22.63      1.77 o
  -3   4  18        0.02        1.34      1.30 o
  -2   4  18        0.01       -0.27      0.83 o
  -1   4  18        4.19        5.48      0.94 o
   0   4  18       76.09       76.25      2.72 o
   1   4  18       53.31       57.72      2.19 o
   2   4  18       55.90       48.83      1.84 o
   3   4  18        0.02        1.60      1.35 o
   4   4  18        2.76        5.06      1.60 o
  -6   5  18        0.95        5.23      1.88 o
  -5   5  18        3.70        4.27      1.48 o
  -4   5  18       10.06        9.86      1.45 o
  -3   5  18        2.96        3.81      1.12 o
  -2   5  18        7.76       10.12      1.64 o
  -1   5  18       23.27       22.98      1.49 o
   0   5  18        9.22        9.00      1.04 o
   1   5  18       11.08       13.69      1.42 o
   2   5  18       23.61       25.14      1.37 o
   3   5  18        2.83        5.02      1.71 o
   4   5  18        0.85        1.60      1.57 o
  -5   6  18        6.17        6.00      2.32 o
  -4   6  18        7.84        6.22      1.38 o
  -3   6  18       11.99       12.60      2.47 o
  -2   6  18        0.12       -0.88      0.88 o
  -1   6  18        0.01        1.14      0.87 o
   0   6  18       53.54       55.86      2.31 o
   1   6  18       37.36       24.42      1.82 o
   2   6  18       11.30        8.35      1.17 o
   3   6  18        8.91        9.59      1.26 o
  -4   7  18        0.08       -0.62      1.19 o
  -3   7  18       38.33       41.46      2.51 o
  -2   7  18       35.04       44.35      2.67 o
  -1   7  18        6.34        7.74      1.38 o
   0   7  18       12.33       15.88      1.31 o
   1   7  18       45.81       52.80      3.47 o
   2   7  18        2.22        1.51      1.14 o
  -3   8  18       13.29       13.95      1.59 o
  -2   8  18        1.22       -0.06      1.61 o
  -1   8  18        2.43        6.30      1.19 o
   0   8  18       14.73       20.73      2.96 o
   1   8  18        2.91        3.54      1.27 o
   2   8  18        1.30        3.61      1.58 o
  -2   9  18        0.95       -0.24      1.07 o
  -1   9  18        3.39        2.45      1.10 o
   0   9  18       30.13       38.96      2.10 o
  -6   1  19        2.55        0.24      1.72 o
  -5   1  19       15.89       12.53      1.62 o
  -4   1  19       21.21       26.81      3.28 o
  -3   1  19       25.91       25.53      1.52 o
  -2   1  19       63.06       79.29      2.63 o
  -1   1  19        6.98        6.62      1.00 o
   0   1  19       15.26       20.65      1.27 o
   1   1  19        5.55        8.19      1.03 o
   2   1  19       25.36       26.38      1.76 o
   3   1  19        1.58        1.36      1.00 o
  -5   2  19       12.23        9.06      1.33 o
  -4   2  19       26.92       26.43      1.69 o
  -3   2  19        4.47        6.13      1.19 o
  -2   2  19       48.32       50.52      2.30 o
  -1   2  19        0.58        0.17      0.77 o
   0   2  19        4.78        7.31      1.00 o
   1   2  19        8.04       11.81      1.20 o
   2   2  19       15.97       16.39      1.07 o
   3   2  19        6.43        7.88      1.76 o
  -5   3  19        5.21        8.05      1.81 o
  -4   3  19        2.18        1.95      1.14 o
  -3   3  19        0.40        2.15      1.06 o
  -2   3  19       29.99       32.96      1.85 o
  -1   3  19        9.36        7.93      1.07 o
   0   3  19       67.72       70.85      3.78 o
   1   3  19        1.03        1.15      0.88 o
   2   3  19        4.64        5.52      0.81 o
   3   3  19        1.25        0.64      0.74 o
  -5   4  19       26.54       28.78      2.15 o
  -4   4  19       14.95       14.83      1.60 o
  -3   4  19        5.06        9.65      1.67 o
  -2   4  19       48.74       53.47      2.61 o
  -1   4  19        6.66        7.34      1.07 o
   0   4  19        1.81        4.59      0.99 o
   1   4  19        0.50       -0.26      0.84 o
   2   4  19       11.60       14.36      1.19 o
   3   4  19       17.35       17.80      2.39 o
  -4   5  19       27.73       29.67      2.09 o
  -3   5  19        6.88       12.49      1.48 o
  -2   5  19       23.36       24.06      1.70 o
  -1   5  19       34.03       39.56      2.34 o
   0   5  19      108.28      109.93      3.92 o
   1   5  19       11.31        9.89      2.01 o
   2   5  19        4.71        3.16      0.96 o
  -4   6  19        4.68        6.56      1.37 o
  -3   6  19        0.10        2.33      1.14 o
  -2   6  19       10.65        9.09      1.30 o
  -1   6  19       12.44       15.16      1.39 o
   0   6  19       14.36       17.65      1.40 o
   1   6  19        0.74        1.06      1.07 o
   2   6  19        1.20        0.37      0.91 o
  -3   7  19        6.26        2.87      1.24 o
  -2   7  19        3.91        3.81      1.15 o
  -1   7  19        0.03       -0.57      0.94 o
   0   7  19       48.49       44.77      2.14 o
   1   7  19       11.06       10.66      1.47 o
  -4   0  20       12.36       15.81      3.58 o
  -3   0  20        1.65        0.57      1.12 o
  -2   0  20        0.65        0.27      1.02 o
  -1   0  20        1.17        0.95      1.20 o
   0   0  20        0.43        0.80      1.67 o
   1   0  20        5.19        7.29      1.26 o
   2   0  20        4.07        4.95      1.89 o
  -4   1  20        0.70       -0.26      0.93 o
  -3   1  20        3.19        4.20      1.05 o
  -2   1  20        4.67        5.35      1.14 o
  -1   1  20       13.69       17.06      1.16 o
   0   1  20       11.29       14.04      1.19 o
   1   1  20        8.21        7.82      1.38 o
   2   1  20        2.26        0.72      1.12 o
  -4   2  20        0.00       -0.16      0.95 o
  -3   2  20       18.48       19.28      2.28 o
  -2   2  20        0.13       -0.14      0.93 o
  -1   2  20       16.04       16.90      1.91 o
   0   2  20        0.47        0.88      0.71 o
   1   2  20        8.19       11.39      1.24 o
   2   2  20        3.83        2.60      0.91 o
  -4   3  20        0.00       -0.62      1.06 o
  -3   3  20       11.78       14.49      1.70 o
  -2   3  20       21.04       25.28      1.72 o
  -1   3  20       91.58      116.03      3.80 o
   0   3  20       14.02       16.67      1.27 o
   1   3  20        0.75        1.43      1.32 o
   2   3  20        2.44        2.22      0.91 o
  -4   4  20       20.68       26.85      5.27 o
  -3   4  20       59.37       74.43      3.11 o
  -2   4  20        0.87        0.09      1.03 o
  -1   4  20       57.49       65.91      2.82 o
   0   4  20       14.18       16.60      1.87 o
   1   4  20        2.03        2.69      1.21 o
  -3   5  20       35.67       44.13      2.42 o
  -2   5  20        4.78       10.36      1.35 o
  -1   5  20        5.41        4.93      1.13 o
   0   5  20       18.74       18.77      1.90 o
   1   5  20        0.87        0.02      1.01 o
  -1   6  20       11.89       11.91      1.55 o
  -3   1  21        3.03        1.21      1.07 o
  -2   1  21       15.73        9.83      1.31 o
  -1   1  21        9.42       10.75      1.24 o
   0   1  21       25.93       21.33      1.43 o
  -2   2  21        4.25        7.36      1.23 o
  -1   2  21       30.84       40.15      2.88 o
   0   2  21       28.01       30.74      2.32 o
  -1   3  21       71.08      100.40      5.02 o
 
